# Supplementary material for: 5-(4-Chloro­anilinomethyl­ene)-2,2-dimethyl-1,3-dioxane-4,6-dione
Source: Acta Crystallogr Sect E Struct Rep Online. 2009 Jun 27;65(Pt 7):o1706. doi: 10.1107/S1600536809023897 (PMC2969334; doi:10.1107/S1600536809023897)
Supplement: Supplementary file 2 [file e-65-o1706-Isup2.hkl]

# 
# h,k,l, Fc-squared, Fo-squared, sigma(Fo-squared) and status flag 
# 
data_I
_shelx_title ' C4-1 in p21/c' 
_shelx_refln_list_code          4 
_shelx_F_calc_maximum      117.67 
_exptl_crystal_F_000       584.00 
_reflns_d_resolution_high  0.8258 
 
loop_ 
 _symmetry_equiv_pos_as_xyz 
 'x, y, z' 
 '-x, y+1/2, -z+1/2' 
 '-x, -y, -z' 
 'x, -y-1/2, z-1/2' 
 
_cell_length_a    13.4394 
_cell_length_b    13.0761 
_cell_length_c     7.7232 
_cell_angle_alpha  90.000 
_cell_angle_beta  106.396 
_cell_angle_gamma  90.000 
 
_shelx_F_squared_multiplier     1.000 
 
loop_ 
 _refln_index_h 
 _refln_index_k 
 _refln_index_l 
 _refln_F_squared_calc 
 _refln_F_squared_meas 
 _refln_F_squared_sigma 
 _refln_observed_status 
   1   0   0     3535.37     3239.12     18.74 o 
   2   0   0     3804.94     3748.78     28.47 o 
   3   0   0       64.30       67.84      1.37 o 
   4   0   0       20.27       14.84      1.15 o 
   5   0   0       31.17       50.78      1.62 o 
   6   0   0      177.07      153.48      2.87 o 
   7   0   0     2480.16     2484.04     11.50 o 
   8   0   0      603.97      573.60      6.07 o 
   9   0   0       46.24       41.17      2.33 o 
  10   0   0      298.60      264.89      4.97 o 
  11   0   0      154.14      149.51      4.26 o 
  12   0   0      143.62      131.22      4.28 o 
  13   0   0        8.42       12.47      2.97 o 
  14   0   0        7.69        7.69      4.18 o 
  15   0   0        0.93        0.01      5.14 o 
   1   1   0      190.17      205.48      1.48 o 
   2   1   0      568.72      612.62      3.10 o 
   3   1   0      852.17      800.90      4.21 o 
   4   1   0      345.29      338.78      3.16 o 
   5   1   0     1767.23     1610.34      7.67 o 
   6   1   0      167.46      142.78      2.72 o 
   7   1   0     2191.55     2040.96     10.55 o 
   8   1   0       30.57       21.96      1.90 o 
   9   1   0        3.08        6.76      2.93 o 
  10   1   0      249.84      249.67      4.93 o 
  11   1   0        0.13        0.00      3.85 o 
  12   1   0       35.31       44.78      2.83 o 
  13   1   0      128.09      119.28      4.42 o 
  14   1   0        1.81        0.01      4.21 o 
  15   1   0       36.95       30.02      3.72 o 
   0   2   0     9236.84     8324.15     42.71 o 
   1   2   0      489.68      481.87      2.75 o 
   2   2   0      150.32      174.91      2.74 o 
   3   2   0       35.73       40.63      1.73 o 
   4   2   0      287.22      274.01      4.21 o 
   5   2   0        1.06        7.61      1.50 o 
   6   2   0      964.02     1045.89      9.77 o 
   7   2   0     2032.09     2322.21     16.38 o 
   8   2   0        0.12        5.54      2.90 o 
   9   2   0       18.47       17.24      2.68 o 
  10   2   0        0.22        0.00      5.68 o 
  11   2   0      221.61      207.62      6.93 o 
  12   2   0        3.43        4.73      5.66 o 
  13   2   0        8.74        7.24      3.59 o 
  14   2   0       11.98        4.51      6.51 o 
  15   2   0        0.12        1.42      6.09 o 
   1   3   0     1785.60     1819.02      9.34 o 
   2   3   0       17.30       20.31      1.45 o 
   3   3   0      292.88      276.10      4.19 o 
   4   3   0     1580.24     1562.77     10.79 o 
   5   3   0      827.64      823.68      8.39 o 
   6   3   0      706.70      697.55      8.52 o 
   7   3   0        4.53        6.45      3.36 o 
   8   3   0       85.63       93.64      3.88 o 
   9   3   0       28.46       31.73      3.28 o 
  10   3   0      419.04      395.82      8.81 o 
  11   3   0      693.49      642.50     11.90 o 
  12   3   0      143.14      147.95      6.97 o 
  13   3   0       56.35       50.02      4.75 o 
  14   3   0        7.55        0.00      7.05 o 
  15   3   0        7.09        0.00      7.41 o 
   0   4   0     1307.13     1233.49      5.30 o 
   1   4   0     7074.30     7795.30     84.79 o 
   2   4   0      217.80      216.51      3.94 o 
   3   4   0      283.90      337.10      4.94 o 
   4   4   0     1538.95     1855.33     12.40 o 
   5   4   0       11.59       13.90      1.92 o 
   6   4   0       96.12       93.80      3.59 o 
   7   4   0      510.41      499.03      8.14 o 
   8   4   0       65.21       73.84      4.06 o 
   9   4   0      644.36      644.21     10.43 o 
  10   4   0       55.70       58.70      4.46 o 
  11   4   0       74.90       82.30      5.48 o 
  12   4   0        0.41        4.05      5.12 o 
  13   4   0      124.85      118.81      7.04 o 
  14   4   0        3.22        2.46      6.41 o 
  15   4   0       17.31        3.92      8.01 o 
   1   5   0      398.40      410.33      5.62 o 
   2   5   0      643.99      748.61      7.83 o 
   3   5   0        0.21        5.87      2.53 o 
   4   5   0     1923.37     1997.63     14.02 o 
   5   5   0      900.96      872.65      9.84 o 
   6   5   0       98.72       86.84      3.78 o 
   7   5   0      149.01      140.91      4.67 o 
   8   5   0      547.77      509.29      9.04 o 
   9   5   0        1.29        7.35      4.29 o 
  10   5   0       61.79       54.84      4.42 o 
  11   5   0       89.54       92.21      5.73 o 
  12   5   0       32.94       32.59      4.31 o 
  13   5   0       24.48       25.08      4.15 o 
  14   5   0        3.30        3.22      6.61 o 
   0   6   0        0.60        1.06      2.63 o 
   1   6   0       19.84       26.73      2.08 o 
   2   6   0     4316.23     4732.71     21.26 o 
   3   6   0        7.01        0.00      3.24 o 
   4   6   0      175.98      228.82      5.35 o 
   5   6   0       11.14        9.45      4.05 o 
   6   6   0       10.93        5.93      4.19 o 
   7   6   0        3.07        7.42      2.39 o 
   8   6   0      251.10      252.79      6.93 o 
   9   6   0      312.48      326.82      8.63 o 
  10   6   0       58.58       53.67      5.04 o 
  11   6   0        0.98        0.00      6.11 o 
  12   6   0        2.70        0.00      6.19 o 
  13   6   0       70.38       68.34      5.68 o 
  14   6   0        0.94        0.01      6.84 o 
   1   7   0        0.00        5.87      3.02 o 
   2   7   0     1290.28     1466.45     13.23 o 
   3   7   0       13.58       20.04      2.34 o 
   4   7   0      136.52      169.11      4.90 o 
   5   7   0      159.26      203.96      5.69 o 
   6   7   0       21.16       27.31      2.95 o 
   7   7   0       15.09       19.07      2.88 o 
   8   7   0        9.13       12.81      3.26 o 
   9   7   0        0.03        0.00      6.65 o 
  10   7   0        4.16        5.44      5.44 o 
  11   7   0        0.16        6.90      4.72 o 
  12   7   0       11.21        6.06      6.37 o 
  13   7   0        2.48        0.68      6.73 o 
   0   8   0      294.24      327.53      6.68 o 
   1   8   0      374.80      463.18      7.81 o 
   2   8   0       30.31       16.14      4.41 o 
   3   8   0       65.62       85.69      3.93 o 
   4   8   0        4.17        5.86      2.47 o 
   5   8   0        8.42        9.85      2.29 o 
   6   8   0       10.66        0.00      5.20 o 
   7   8   0       72.70       64.57      4.27 o 
   8   8   0      514.34      548.39     11.47 o 
   9   8   0      447.14      440.72     10.57 o 
  10   8   0      125.61      133.77      6.62 o 
  11   8   0       33.86       34.49      4.55 o 
  12   8   0        5.32        0.00      7.38 o 
  13   8   0        2.26        0.00      7.08 o 
   1   9   0      168.92      162.34      5.22 o 
   2   9   0      331.60      335.87      7.32 o 
   3   9   0      382.88      380.21      8.07 o 
   4   9   0        0.24        0.00      4.62 o 
   5   9   0      213.19      220.63      6.58 o 
   6   9   0      106.52      127.37      5.34 o 
   7   9   0        7.25        0.80      5.89 o 
   8   9   0      114.18      103.34      6.03 o 
   9   9   0        5.15        1.85      6.11 o 
  10   9   0       36.23       40.20      4.49 o 
  11   9   0        2.06        0.00      7.48 o 
  12   9   0       13.64       10.94      6.81 o 
   0  10   0       24.92       25.68      2.98 o 
   1  10   0      183.33      220.73      6.75 o 
   2  10   0       16.94       18.69      5.17 o 
   3  10   0      398.27      454.93     11.70 o 
   4  10   0        0.63        0.59      5.21 o 
   5  10   0        0.19        0.00      5.04 o 
   6  10   0        1.86        0.00      5.55 o 
   7  10   0       23.72       28.06      3.82 o 
   8  10   0       56.03       66.72      6.84 o 
   9  10   0       73.87       89.20      6.00 o 
  10  10   0       10.70       11.76      6.71 o 
  11  10   0        5.21        0.00      7.26 o 
  12  10   0        2.35        2.71      7.20 o 
   1  11   0      156.57      177.03      6.70 o 
   2  11   0     1134.73     1287.35     16.51 o 
   3  11   0       13.32        7.97      6.03 o 
   4  11   0      214.79      230.23      7.78 o 
   5  11   0      186.47      177.99      7.06 o 
   6  11   0        1.60       13.55      4.37 o 
   7  11   0        2.58        0.00      5.91 o 
   8  11   0       12.38        9.04      4.13 o 
   9  11   0        1.63        0.00      6.84 o 
  10  11   0        0.65        0.00      7.20 o 
  11  11   0        0.83        0.01      6.93 o 
   0  12   0       39.78       36.34      3.99 o 
   1  12   0       41.75       43.39      3.67 o 
   2  12   0        3.91        0.00      6.25 o 
   3  12   0        1.99        2.13      5.69 o 
   4  12   0       22.08       19.92      3.79 o 
   5  12   0       80.22       89.69      6.02 o 
   6  12   0        0.01        0.00      5.89 o 
   7  12   0        0.17        0.00      6.17 o 
   8  12   0        0.18        2.19      6.28 o 
   9  12   0        8.86       17.44      4.76 o 
  10  12   0       10.17        4.43      8.26 o 
   1  13   0        0.17        0.00      6.25 o 
   2  13   0       36.48       34.48      4.32 o 
   3  13   0      157.42      161.26      7.51 o 
   4  13   0       38.91       43.34      4.37 o 
   5  13   0        2.70        0.00      6.67 o 
   6  13   0        0.68        0.00      6.16 o 
   7  13   0       16.18       27.89      4.52 o 
   8  13   0        0.34        2.61      6.01 o 
   0  14   0       28.75       45.46      5.09 o 
   1  14   0        3.06        8.81      5.79 o 
   2  14   0       13.19       22.52      4.20 o 
   3  14   0       17.75       16.06      4.33 o 
   4  14   0        6.80       12.22      3.57 o 
   5  14   0        1.28        1.82      7.31 o 
   6  14   0       31.32       42.20      5.28 o 
   7  14   0        0.25        0.01      6.59 o 
   1  15   0       39.39       60.71      5.80 o 
   2  15   0        0.00        0.93      6.41 o 
   3  15   0        0.68        0.01      6.46 o 
   4  15   0        5.55        8.24      6.52 o 
 -15   1   1        0.21        0.00      6.69 o 
 -14   1   1       36.25       40.71      4.95 o 
 -13   1   1        6.05        2.27      5.61 o 
 -12   1   1       10.03       18.07      2.91 o 
 -11   1   1      376.17      363.85      8.46 o 
 -10   1   1      689.09      637.45     10.58 o 
  -9   1   1       11.26        6.07      4.46 o 
  -8   1   1      152.28      164.06      4.72 o 
  -7   1   1      297.41      300.93      5.74 o 
  -6   1   1     1742.50     1712.89     12.66 o 
  -5   1   1      275.34      273.43      4.74 o 
  -4   1   1      387.90      375.04      5.73 o 
  -3   1   1     1219.13     1165.53      9.33 o 
  -2   1   1     3310.09     2761.45     13.25 o 
  -1   1   1       12.94       11.36      1.30 o 
   0   1   1        2.87       36.72      2.21 o 
   1   1   1     3284.90     3279.70     43.48 o 
   2   1   1     1040.36     1089.73      4.15 o 
   3   1   1     2798.99     2809.14     13.11 o 
   4   1   1      163.75      159.80      3.68 o 
   5   1   1      103.17      104.28      3.25 o 
   6   1   1      325.60      359.80      6.17 o 
   7   1   1     1577.95     1500.15     13.49 o 
   8   1   1       51.91       42.31      3.61 o 
   9   1   1        7.75       11.14      2.63 o 
  10   1   1      385.65      389.31      9.18 o 
  11   1   1        5.20        0.00      5.85 o 
  12   1   1       68.17       68.64      5.17 o 
  13   1   1       13.18       13.13      6.47 o 
  14   1   1        0.05        0.01      6.16 o 
 -15   2   1      113.73       99.81     10.00 o 
 -14   2   1       49.47       48.28      7.92 o 
 -13   2   1        4.36       10.81      3.75 o 
 -12   2   1        0.47        0.00      5.71 o 
 -11   2   1       38.93       45.66      4.08 o 
 -10   2   1      117.47      126.46      5.38 o 
  -9   2   1      296.87      303.26      8.09 o 
  -8   2   1      189.25      165.46      4.90 o 
  -7   2   1      195.54      176.35      4.80 o 
  -6   2   1     4697.22     5153.18     21.86 o 
  -5   2   1     2027.33     2229.78     13.59 o 
  -4   2   1       84.00       82.70      2.92 o 
  -3   2   1      634.82      692.82      6.77 o 
  -2   2   1     1089.41     1105.66      8.32 o 
  -1   2   1     8029.22     6516.76     83.68 o 
   0   2   1     5535.79     4827.02     57.00 o 
   1   2   1    13452.75    12773.76     97.90 o 
   2   2   1     3589.03     3594.00     55.85 o 
   3   2   1     1605.05     1645.93     10.77 o 
   4   2   1        0.52       14.48      1.66 o 
   5   2   1      838.34      862.54      8.98 o 
   6   2   1      255.63      273.64      5.66 o 
   7   2   1        1.47        0.10      3.93 o 
   8   2   1      113.80      111.44      4.60 o 
   9   2   1       94.45      100.71      4.72 o 
  10   2   1       53.01       61.45      7.01 o 
  11   2   1       28.72       35.96      4.22 o 
  12   2   1      192.04      208.63     10.12 o 
  13   2   1       35.69       36.93      7.27 o 
  14   2   1       41.72       32.45      8.91 o 
 -15   3   1        7.62       11.37      6.03 o 
 -14   3   1        4.83        8.62      6.39 o 
 -13   3   1      176.02      161.26      7.06 o 
 -12   3   1       11.85       13.23      5.92 o 
 -11   3   1        3.16        7.61      5.33 o 
 -10   3   1     1670.77     1575.92     16.80 o 
  -9   3   1       71.88       83.63      4.18 o 
  -8   3   1      273.94      281.34      6.25 o 
  -7   3   1       58.67       47.29      3.16 o 
  -6   3   1       64.88       62.24      2.92 o 
  -5   3   1      266.02      228.49      4.78 o 
  -4   3   1       56.03       57.39      2.57 o 
  -3   3   1     6293.50     5454.41     23.00 o 
  -2   3   1      331.78      266.96      4.60 o 
  -1   3   1     1237.87     1005.39     10.02 o 
   0   3   1     2573.78     2488.31     12.08 o 
   1   3   1        1.28        0.51      2.39 o 
   2   3   1     1421.48     1319.42      9.45 o 
   3   3   1      444.93      425.08      5.90 o 
   4   3   1      868.75      857.98      8.75 o 
   5   3   1      603.28      581.89      7.80 o 
   6   3   1      112.24      125.57      4.17 o 
   7   3   1      902.18      852.19     10.60 o 
   8   3   1      552.10      521.18      9.23 o 
   9   3   1      120.68      125.75      5.07 o 
  10   3   1      468.95      469.03     10.08 o 
  11   3   1      193.82      185.42      7.27 o 
  12   3   1       52.06       51.29      4.90 o 
  13   3   1        4.57        8.40      4.09 o 
  14   3   1        0.54        6.27      5.95 o 
 -15   4   1        7.56        4.36      6.71 o 
 -14   4   1        0.09        1.10      6.65 o 
 -13   4   1        4.53        1.40      5.63 o 
 -12   4   1      123.07      120.69      5.93 o 
 -11   4   1       56.87       51.05      5.03 o 
 -10   4   1        7.41       10.92      3.47 o 
  -9   4   1      118.91      129.16      5.16 o 
  -8   4   1      186.11      173.58      5.31 o 
  -7   4   1      203.03      224.35      5.52 o 
  -6   4   1      261.81      320.42      6.05 o 
  -5   4   1       71.04       60.07      2.82 o 
  -4   4   1      987.82     1085.50     10.25 o 
  -3   4   1     4072.10     4366.66     20.23 o 
  -2   4   1        2.09        2.62      2.86 o 
  -1   4   1     2732.90     2385.45     15.60 o 
   0   4   1      104.52       90.23      2.77 o 
   1   4   1      246.86      263.84      4.48 o 
   2   4   1     1584.30     1533.43     11.28 o 
   3   4   1      256.54      291.61      5.22 o 
   4   4   1      291.30      328.13      6.08 o 
   5   4   1     1225.83     1238.33     12.24 o 
   6   4   1      292.16      306.06      7.92 o 
   7   4   1       21.76       24.59      2.68 o 
   8   4   1        0.24        0.65      4.21 o 
   9   4   1        5.60        9.69      4.90 o 
  10   4   1       98.85       92.45      5.33 o 
  11   4   1       56.80       50.12      4.93 o 
  12   4   1        2.69        1.97      6.03 o 
  13   4   1        0.02        0.00      6.55 o 
  14   4   1       11.08        0.24      7.58 o 
 -15   5   1        0.13        0.99      6.97 o 
 -14   5   1       31.09       31.85      5.26 o 
 -13   5   1        3.66        0.00      6.12 o 
 -12   5   1       34.68       33.84      4.57 o 
 -11   5   1      782.08      751.64     12.92 o 
 -10   5   1        9.72        5.89      5.65 o 
  -9   5   1       12.40       12.31      2.75 o 
  -8   5   1       53.18       54.72      3.68 o 
  -7   5   1       37.61       40.88      3.03 o 
  -6   5   1      413.96      471.42      7.81 o 
  -5   5   1      139.50      147.53      4.44 o 
  -4   5   1      137.19      151.25      4.26 o 
  -3   5   1      313.37      310.84      5.87 o 
  -2   5   1      441.79      415.21      8.14 o 
  -1   5   1       29.53       27.62      2.39 o 
   0   5   1      335.02      339.87      5.47 o 
   1   5   1      372.75      393.94      5.74 o 
   2   5   1        0.04        0.00      3.04 o 
   3   5   1      124.24      123.18      3.90 o 
   4   5   1     2059.17     2067.01     15.51 o 
   5   5   1      933.85     1019.66     11.43 o 
   6   5   1      123.54      131.93      4.84 o 
   7   5   1      123.11      113.27      4.64 o 
   8   5   1        7.34        8.35      4.92 o 
   9   5   1       30.40       25.25      3.58 o 
  10   5   1        0.07        7.38      5.31 o 
  11   5   1      101.10       94.61      5.78 o 
  12   5   1       88.67       85.29      6.26 o 
  13   5   1        3.79        0.00      7.20 o 
  14   5   1        0.02        6.34      6.24 o 
 -14   6   1       40.22       33.75      9.12 o 
 -13   6   1        3.71        6.05      5.79 o 
 -12   6   1        4.74        3.75      5.37 o 
 -11   6   1        3.59        7.02      5.78 o 
 -10   6   1      141.24      149.75      6.56 o 
  -9   6   1      513.68      565.04     10.45 o 
  -8   6   1      243.78      240.15      6.91 o 
  -7   6   1      734.59      773.68     11.24 o 
  -6   6   1      155.61      162.98      4.98 o 
  -5   6   1        4.52        0.41      3.46 o 
  -4   6   1      842.39      935.10     10.89 o 
  -3   6   1       69.22       58.83      3.45 o 
  -2   6   1      433.21      481.52      7.67 o 
  -1   6   1      236.49      223.42      5.82 o 
   0   6   1       30.12       40.82      2.37 o 
   1   6   1      618.96      600.38      7.98 o 
   2   6   1     2797.52     2915.69     18.13 o 
   3   6   1        2.75       10.86      3.90 o 
   4   6   1      130.39      116.59      4.89 o 
   5   6   1        9.88       10.72      2.25 o 
   6   6   1      118.30      124.89      4.89 o 
   7   6   1      107.82      111.57      5.10 o 
   8   6   1       15.16        3.06      6.12 o 
   9   6   1      157.85      158.42      8.95 o 
  10   6   1       53.82       46.92      4.64 o 
  11   6   1       30.75       27.42      7.46 o 
  12   6   1       40.38       31.29      7.32 o 
  13   6   1       25.28       29.77      4.86 o 
 -14   7   1        0.33        0.01      6.97 o 
 -13   7   1       36.54       38.92      5.22 o 
 -12   7   1       58.25       66.61      5.18 o 
 -11   7   1       97.97      101.92      5.66 o 
 -10   7   1       68.69       80.85      5.26 o 
  -9   7   1       81.01       81.12      5.23 o 
  -8   7   1       62.37       59.90      4.32 o 
  -7   7   1      233.63      235.65      6.68 o 
  -6   7   1      235.37      226.57      6.50 o 
  -5   7   1       10.17       12.91      2.79 o 
  -4   7   1      973.81     1039.68     12.80 o 
  -3   7   1      278.78      256.65      6.12 o 
  -2   7   1      155.73      180.32      5.41 o 
  -1   7   1     2093.49     2077.35     18.11 o 
   0   7   1     1103.82     1035.92     11.38 o 
   1   7   1       80.10       79.62      3.56 o 
   2   7   1      254.16      284.17      6.30 o 
   3   7   1      718.61      675.98      9.95 o 
   4   7   1      226.37      189.61      5.81 o 
   5   7   1       82.14       88.98      4.46 o 
   6   7   1       87.18       83.39      4.65 o 
   7   7   1       79.71       92.32      4.89 o 
   8   7   1      170.40      161.38      6.11 o 
   9   7   1      197.91      195.91      7.48 o 
  10   7   1        4.51        5.77      5.85 o 
  11   7   1      117.83      123.10      7.12 o 
  12   7   1       11.18        9.28      6.99 o 
  13   7   1        0.01        0.01      7.02 o 
 -13   8   1        7.74        3.32      7.29 o 
 -12   8   1        0.94        5.03      5.59 o 
 -11   8   1       22.98       18.56      7.17 o 
 -10   8   1        5.30        2.05      6.31 o 
  -9   8   1       57.11       69.81      7.31 o 
  -8   8   1     1442.55     1553.29     18.02 o 
  -7   8   1       29.28       32.74      3.76 o 
  -6   8   1        0.81        1.37      4.51 o 
  -5   8   1      155.68      165.53      5.80 o 
  -4   8   1       40.77       39.14      3.31 o 
  -3   8   1       36.56       43.35      3.54 o 
  -2   8   1      167.21      180.95      5.86 o 
  -1   8   1      376.00      362.84      8.25 o 
   0   8   1       78.68       75.56      3.97 o 
   1   8   1       86.29       98.51      4.21 o 
   2   8   1      685.02      699.20     10.28 o 
   3   8   1       28.81       36.33      3.05 o 
   4   8   1      208.44      206.66      6.37 o 
   5   8   1       98.05       88.39      7.46 o 
   6   8   1       14.82       11.70      2.89 o 
   7   8   1      120.91      135.88      6.11 o 
   8   8   1      115.11      114.95      6.24 o 
   9   8   1      576.02      604.04     13.04 o 
  10   8   1        3.29        0.00      7.04 o 
  11   8   1       10.46        0.43      6.94 o 
  12   8   1       15.12        6.26      7.50 o 
 -13   9   1       18.39       22.51      4.81 o 
 -12   9   1        1.32        1.16      6.48 o 
 -11   9   1       30.89       28.20      4.33 o 
 -10   9   1       37.01       31.28      4.23 o 
  -9   9   1       92.45       92.41      5.95 o 
  -8   9   1      379.28      329.70      9.55 o 
  -7   9   1        7.39        5.78      5.37 o 
  -6   9   1        8.63        1.36      5.43 o 
  -5   9   1      299.03      302.51      7.95 o 
  -4   9   1       25.25       28.20      3.11 o 
  -3   9   1       11.09       22.58      3.03 o 
  -2   9   1      120.70      123.22      5.21 o 
  -1   9   1      592.27      567.48     10.34 o 
   0   9   1      107.04      109.98      4.67 o 
   1   9   1      238.43      244.60      6.74 o 
   2   9   1      530.94      518.58      9.41 o 
   3   9   1      180.52      180.18      6.31 o 
   4   9   1      134.17      131.14      5.83 o 
   5   9   1        3.20        1.60      3.01 o 
   6   9   1        4.25        7.69      4.91 o 
   7   9   1       74.04       65.46      4.68 o 
   8   9   1        1.49        7.77      6.13 o 
   9   9   1       17.76       21.29      4.19 o 
  10   9   1       50.79       54.15      5.22 o 
  11   9   1        0.20        4.53      5.90 o 
  12   9   1        2.86       11.23      6.76 o 
 -12  10   1        0.10        0.01      6.87 o 
 -11  10   1        9.75       11.88      4.22 o 
 -10  10   1       10.50       13.66      6.09 o 
  -9  10   1        3.14        0.00      6.88 o 
  -8  10   1       89.12       78.45      5.61 o 
  -7  10   1       66.64       69.64      5.24 o 
  -6  10   1        4.97        0.66      5.97 o 
  -5  10   1       70.70       67.40      4.85 o 
  -4  10   1        0.09        3.78      4.67 o 
  -3  10   1       52.17       58.29      4.26 o 
  -2  10   1       37.32       37.25      4.12 o 
  -1  10   1       58.43       52.65      4.14 o 
   0  10   1        5.21        4.86      2.60 o 
   1  10   1       63.48       69.91      4.47 o 
   2  10   1        5.33        3.43      5.57 o 
   3  10   1        0.72        0.44      5.37 o 
   4  10   1       34.63       39.62      3.90 o 
   5  10   1       17.19       19.47      3.23 o 
   6  10   1        1.67        6.27      2.99 o 
   7  10   1        5.43        2.56      6.04 o 
   8  10   1      143.07      141.90      6.95 o 
   9  10   1      105.03       94.16      9.77 o 
  10  10   1        9.10        6.71      6.71 o 
  11  10   1        5.27       11.53      5.97 o 
 -11  11   1        5.69        9.05      6.03 o 
 -10  11   1        6.19        8.26      6.31 o 
  -9  11   1       75.26       66.27      5.77 o 
  -8  11   1        2.99        0.00      7.13 o 
  -7  11   1        0.97        3.84      5.33 o 
  -6  11   1        3.02        3.65      5.71 o 
  -5  11   1       10.28        0.00      6.42 o 
  -4  11   1       43.66       39.36      4.43 o 
  -3  11   1      236.85      242.48      7.88 o 
  -2  11   1      691.56      712.06     12.67 o 
  -1  11   1      153.01      149.36      6.42 o 
   0  11   1        2.54        0.00      5.01 o 
   1  11   1        0.10        2.35      5.65 o 
   2  11   1     1019.93      974.36     15.10 o 
   3  11   1      234.03      244.54      8.19 o 
   4  11   1       36.78       31.85      3.90 o 
   5  11   1       52.16       48.00      4.68 o 
   6  11   1        2.80        2.63      5.77 o 
   7  11   1        3.63        0.99      6.45 o 
   8  11   1        3.63        8.42      5.92 o 
   9  11   1       51.58       60.23      6.00 o 
  10  11   1       13.35       22.68      4.74 o 
 -10  12   1       10.08        8.13      7.03 o 
  -9  12   1       95.36      110.09      9.69 o 
  -8  12   1       35.32       50.03      4.74 o 
  -7  12   1        4.26        1.05      5.98 o 
  -6  12   1       20.26       34.69      4.31 o 
  -5  12   1      167.13      189.48      8.04 o 
  -4  12   1        2.13        0.93      5.78 o 
  -3  12   1        0.43        8.88      5.67 o 
  -2  12   1       52.84       57.93      5.28 o 
  -1  12   1       65.96       68.63      4.98 o 
   0  12   1       12.79       16.18      3.95 o 
   1  12   1        0.76        2.09      4.99 o 
   2  12   1        1.60        0.00      7.02 o 
   3  12   1       60.36       58.97      4.96 o 
   4  12   1        5.53        9.04      5.80 o 
   5  12   1      225.37      249.11      9.08 o 
   6  12   1       12.49        2.05      7.40 o 
   7  12   1        0.45        5.00      3.72 o 
   8  12   1       15.24        7.52      7.07 o 
   9  12   1        0.66        1.21      6.50 o 
  -9  13   1       14.19       14.96      3.96 o 
  -8  13   1        0.10        0.00      7.06 o 
  -7  13   1        0.11        1.60      5.90 o 
  -6  13   1       27.21       30.69      4.62 o 
  -5  13   1       71.31       77.48      5.87 o 
  -4  13   1      106.00       94.37      7.08 o 
  -3  13   1       17.83       11.03      6.76 o 
  -2  13   1       93.54      110.67      6.56 o 
  -1  13   1        0.00        0.00      5.94 o 
   0  13   1       33.12       44.23      4.24 o 
   1  13   1        1.27        4.22      2.92 o 
   2  13   1        0.69        0.00      5.86 o 
   3  13   1        1.73        0.00      6.86 o 
   4  13   1        4.88        8.49      6.25 o 
   5  13   1       10.01       12.87      7.05 o 
   6  13   1       13.79       13.41      7.35 o 
   7  13   1        7.02        0.00      7.87 o 
   8  13   1        2.84        0.01      6.73 o 
  -7  14   1        3.22        0.01      7.04 o 
  -6  14   1        0.00        0.00      8.50 o 
  -5  14   1       15.10       19.96      4.16 o 
  -4  14   1       27.06       24.82      7.78 o 
  -3  14   1        0.24        0.00      6.54 o 
  -2  14   1        1.24        0.00      7.13 o 
  -1  14   1        8.24       11.86      3.91 o 
   0  14   1        7.15        1.91      7.09 o 
   1  14   1        0.98        1.07      6.21 o 
   2  14   1       24.64       22.08      7.72 o 
   3  14   1        1.24        8.18      5.71 o 
   4  14   1       23.39       15.46      5.46 o 
   5  14   1       58.90       66.57      5.56 o 
   6  14   1       13.47       26.23      5.09 o 
  -5  15   1       17.97       27.84      5.56 o 
  -4  15   1        0.72        4.70      6.99 o 
  -3  15   1        2.90        3.88      6.45 o 
  -2  15   1        9.17        2.16      7.80 o 
  -1  15   1        9.03       14.47      4.87 o 
   0  15   1        7.69       13.21      3.73 o 
   1  15   1       32.52       43.66      5.64 o 
   2  15   1        6.02        2.38      7.05 o 
   3  15   1        0.71        5.09      6.18 o 
   4  15   1        1.90        0.01      7.30 o 
 -16   0   2       15.72       25.96      4.21 o 
 -15   0   2       31.24       32.20      4.78 o 
 -14   0   2      153.54      131.47      7.31 o 
 -13   0   2      180.70      152.17      6.68 o 
 -12   0   2       57.14       46.36      4.27 o 
 -11   0   2      256.71      242.08      8.83 o 
 -10   0   2        9.65        9.68      3.10 o 
  -9   0   2       17.08       18.69      5.22 o 
  -8   0   2      171.26      196.14      5.18 o 
  -7   0   2     4352.02     4661.90     22.66 o 
  -6   0   2     6406.40     6229.50     24.96 o 
  -5   0   2     2821.07     3061.55     16.22 o 
  -4   0   2     3334.21     3438.96     15.50 o 
  -3   0   2     2955.28     3485.74     15.04 o 
  -2   0   2     3829.50     4890.63     16.59 o 
  -1   0   2    13179.79    14040.39    128.02 o 
   2   0   2       53.29       55.37      3.52 o 
   3   0   2       32.68       50.64      2.42 o 
   4   0   2      289.08      332.96      5.55 o 
   5   0   2      572.66      641.06      4.48 o 
   6   0   2        4.54        0.00      4.32 o 
   7   0   2     2022.14     2158.79     17.37 o 
   8   0   2       64.21       69.67      3.97 o 
   9   0   2        6.61        0.00      5.20 o 
  10   0   2       86.69       86.64      7.92 o 
  11   0   2       84.85       83.27      8.94 o 
  12   0   2       22.32       21.56      7.28 o 
  13   0   2       34.26       33.31      6.99 o 
  14   0   2        8.68       16.33      6.71 o 
 -16   1   2       66.66       79.82      6.27 o 
 -15   1   2       23.66       32.20      4.72 o 
 -14   1   2        0.04        0.00      7.01 o 
 -13   1   2       46.20       40.51      4.17 o 
 -12   1   2        9.44        6.97      3.04 o 
 -11   1   2       56.74       48.84      4.32 o 
 -10   1   2        0.09        3.11      4.30 o 
  -9   1   2      792.81      759.89     10.51 o 
  -8   1   2     1418.84     1393.17     13.37 o 
  -7   1   2      541.94      559.85      8.22 o 
  -6   1   2       32.19       45.18      2.91 o 
  -5   1   2       65.44       58.16      3.01 o 
  -4   1   2        0.09       16.04      1.88 o 
  -3   1   2      620.90      665.80      8.56 o 
  -2   1   2        4.19        0.00      3.20 o 
  -1   1   2      841.33      779.85      7.64 o 
   0   1   2      977.01     1027.97      8.05 o 
   1   1   2    12003.41    11998.39    113.88 o 
   2   1   2      668.22      733.44      7.25 o 
   3   1   2      169.14      156.69      3.97 o 
   4   1   2        8.06        7.15      1.62 o 
   5   1   2      366.74      375.19      6.58 o 
   6   1   2        1.82        3.51      4.05 o 
   7   1   2      292.37      290.94      6.88 o 
   8   1   2      426.10      392.21      8.44 o 
   9   1   2       95.19       91.72      4.69 o 
  10   1   2      298.70      314.24      8.88 o 
  11   1   2       10.53       17.84      3.89 o 
  12   1   2       36.49       40.70      4.87 o 
  13   1   2       27.54       15.60      8.66 o 
  14   1   2        4.06        0.01      6.27 o 
 -16   2   2        4.55        1.51      7.07 o 
 -15   2   2        6.86        5.75      6.28 o 
 -14   2   2        9.25       12.34      5.84 o 
 -13   2   2       81.85       69.01      7.43 o 
 -12   2   2      349.39      333.44     11.71 o 
 -11   2   2       19.08       19.54      5.73 o 
 -10   2   2      109.97      109.90      7.41 o 
  -9   2   2        8.26        4.42      4.47 o 
  -8   2   2      455.89      478.54      8.28 o 
  -7   2   2        0.58        6.11      3.23 o 
  -6   2   2     2954.21     3343.96     19.88 o 
  -5   2   2      436.65      478.71      7.42 o 
  -4   2   2      210.28      195.50      4.47 o 
  -3   2   2      730.18      718.62      8.38 o 
  -2   2   2      717.40      673.87      7.90 o 
  -1   2   2      517.62      474.45      6.37 o 
   0   2   2    13846.05    13489.33    118.81 o 
   1   2   2     6265.51     6381.90     86.91 o 
   2   2   2      209.39      212.75      4.31 o 
   3   2   2      192.42      198.84      5.75 o 
   4   2   2        6.35       20.25      2.13 o 
   5   2   2       18.25       17.57      2.37 o 
   6   2   2      195.77      159.19      7.29 o 
   7   2   2      157.92      180.23      7.69 o 
   8   2   2        0.00        0.13      4.67 o 
   9   2   2       11.95       13.86      5.41 o 
  10   2   2       81.03       85.97      5.24 o 
  11   2   2       24.49       22.55      4.50 o 
  12   2   2        3.28        0.00      6.91 o 
  13   2   2        4.23        4.96      6.26 o 
  14   2   2        1.01        1.73      6.93 o 
 -15   3   2        5.31       10.76      5.94 o 
 -14   3   2        0.69        2.98      5.77 o 
 -13   3   2        0.15        0.00      6.04 o 
 -12   3   2      368.72      362.42      9.45 o 
 -11   3   2        0.18        0.00      5.72 o 
 -10   3   2      975.69     1012.06     13.58 o 
  -9   3   2        3.40        4.45      4.52 o 
  -8   3   2      186.38      175.97      5.41 o 
  -7   3   2       32.48       25.17      2.52 o 
  -6   3   2        4.82        5.85      1.97 o 
  -5   3   2        1.29        3.55      2.88 o 
  -4   3   2       73.39       73.53      3.20 o 
  -3   3   2       27.01       26.51      2.32 o 
  -2   3   2       18.41       10.27      1.73 o 
  -1   3   2      125.29      111.96      3.76 o 
   0   3   2       31.80       26.03      2.42 o 
   1   3   2     1009.45      937.53      8.61 o 
   2   3   2      246.57      241.55      4.76 o 
   3   3   2      245.42      256.84      5.75 o 
   4   3   2     1375.15     1424.90     12.58 o 
   5   3   2       52.59       47.67      3.12 o 
   6   3   2       34.33       31.08      2.87 o 
   7   3   2      293.91      296.92      7.33 o 
   8   3   2        4.52       13.87      2.90 o 
   9   3   2       14.79       16.36      3.00 o 
  10   3   2       36.00       35.49      4.01 o 
  11   3   2      294.00      289.68      9.91 o 
  12   3   2       30.67       31.10      4.70 o 
  13   3   2       32.02       18.79      8.67 o 
 -15   4   2       14.36       12.68      7.38 o 
 -14   4   2      129.73      119.91      7.30 o 
 -13   4   2      176.62      181.04      7.84 o 
 -12   4   2        0.20        0.00      5.84 o 
 -11   4   2        0.18        2.62      5.03 o 
 -10   4   2      502.32      503.46     10.00 o 
  -9   4   2       18.22       22.98      3.53 o 
  -8   4   2      142.11      156.54      5.31 o 
  -7   4   2        4.05        5.04      3.65 o 
  -6   4   2      466.67      439.47      7.68 o 
  -5   4   2       90.02       69.73      3.34 o 
  -4   4   2      725.65      654.67      8.81 o 
  -3   4   2     3299.20     3135.94     20.53 o 
  -2   4   2     1557.84     1411.98     12.67 o 
  -1   4   2        0.18        0.00      3.06 o 
   0   4   2      450.97      426.93      6.51 o 
   1   4   2      270.29      275.81      5.36 o 
   2   4   2       60.08       64.14      3.03 o 
   3   4   2      438.11      429.02      6.90 o 
   4   4   2      645.95      628.89      9.15 o 
   5   4   2       18.91       18.09      4.56 o 
   6   4   2      378.09      396.75      8.09 o 
   7   4   2       63.28       60.82      5.96 o 
   8   4   2      264.47      296.74     10.66 o 
   9   4   2       40.38       43.32      6.92 o 
  10   4   2        1.30        0.00      6.46 o 
  11   4   2       10.21        0.00      7.39 o 
  12   4   2       10.43        4.50      7.30 o 
  13   4   2        3.04        0.00      7.29 o 
 -15   5   2       20.99       19.67      8.59 o 
 -14   5   2        0.04        2.93      6.80 o 
 -13   5   2        2.74        1.22      3.93 o 
 -12   5   2        9.11        3.00      6.13 o 
 -11   5   2       40.09       40.30      4.28 o 
 -10   5   2      386.42      372.86      9.03 o 
  -9   5   2      364.04      338.32      5.61 o 
  -8   5   2      508.18      498.39      6.98 o 
  -7   5   2       63.91       63.14      2.45 o 
  -6   5   2      442.65      357.33      5.28 o 
  -5   5   2      389.69      364.39      5.28 o 
  -4   5   2        0.06        0.00      3.63 o 
  -3   5   2      224.31      175.23      5.58 o 
  -2   5   2     1103.84     1067.39     11.79 o 
  -1   5   2     1375.89     1229.08     14.33 o 
   0   5   2     1488.60     1387.53     12.89 o 
   1   5   2       55.33       45.59      2.89 o 
   2   5   2      729.04      702.19      6.55 o 
   3   5   2      666.61      639.99      5.76 o 
   4   5   2      686.20      656.68      6.69 o 
   5   5   2       40.56       44.47      2.30 o 
   6   5   2        7.69        3.51      4.75 o 
   7   5   2       22.15       12.70      5.35 o 
   8   5   2        0.01        0.00      4.90 o 
   9   5   2      159.26      143.43      6.68 o 
  10   5   2       75.29       61.46      4.97 o 
  11   5   2       77.82       77.49      6.35 o 
  12   5   2       29.66       35.58      7.97 o 
  13   5   2        5.58        0.00      7.65 o 
 -15   6   2       15.77       14.23      7.73 o 
 -14   6   2       20.49       20.09      4.26 o 
 -13   6   2       62.50       70.75      5.82 o 
 -12   6   2        5.70        0.00      6.15 o 
 -11   6   2       79.51       87.97      5.24 o 
 -10   6   2        7.70        8.45      3.06 o 
  -9   6   2      699.88      726.37     12.34 o 
  -8   6   2      277.28      271.45      7.79 o 
  -7   6   2      395.98      391.84      8.72 o 
  -6   6   2      314.83      305.93      7.31 o 
  -5   6   2       53.40       55.46      3.69 o 
  -4   6   2      596.16      641.20      9.71 o 
  -3   6   2     2018.45     2014.73     16.95 o 
  -2   6   2      284.88      281.14      6.37 o 
  -1   6   2       37.08       34.16      2.94 o 
   0   6   2        7.50        5.03      3.84 o 
   1   6   2      291.89      272.79      6.24 o 
   2   6   2       50.49       60.32      3.49 o 
   3   6   2      576.38      597.16      9.21 o 
   4   6   2       49.46       47.74      3.45 o 
   5   6   2       27.51       23.78      3.15 o 
   6   6   2        7.97        1.08      5.02 o 
   7   6   2      283.09      278.83      7.78 o 
   8   6   2       55.46       52.91      4.25 o 
   9   6   2      213.02      211.07      8.13 o 
  10   6   2       48.93       60.77      5.37 o 
  11   6   2       33.84       31.38      4.86 o 
  12   6   2        0.04        0.00      6.97 o 
  13   6   2       18.09       23.23      7.75 o 
 -14   7   2       66.99       86.07      6.52 o 
 -13   7   2        0.02        0.00      6.35 o 
 -12   7   2       32.59       36.80      4.47 o 
 -11   7   2       11.08        8.99      3.69 o 
 -10   7   2        0.52        0.00      5.95 o 
  -9   7   2      241.18      229.40      8.00 o 
  -8   7   2      133.04      141.27      6.16 o 
  -7   7   2       17.16        3.56      5.18 o 
  -6   7   2        2.83        0.64      4.36 o 
  -5   7   2        8.51        7.36      4.65 o 
  -4   7   2        0.94        3.48      3.74 o 
  -3   7   2       16.37       11.28      2.62 o 
  -2   7   2      106.57      129.19      5.10 o 
  -1   7   2      348.24      343.14      7.98 o 
   0   7   2       42.91       47.96      3.04 o 
   1   7   2      112.46      104.32      4.32 o 
   2   7   2       23.13       24.78      2.64 o 
   3   7   2      102.26       98.95      5.05 o 
   4   7   2       25.62       32.71      2.88 o 
   5   7   2        0.02        2.15      4.13 o 
   6   7   2        3.07        0.00      5.12 o 
   7   7   2        0.00        1.58      4.43 o 
   8   7   2        9.12       13.01      3.39 o 
   9   7   2       33.88       35.24      5.57 o 
  10   7   2       41.23       48.31      4.99 o 
  11   7   2        0.67        7.27      5.80 o 
  12   7   2        1.84        5.02      6.10 o 
 -13   8   2       21.22       18.39      4.22 o 
 -12   8   2       14.27       12.84      6.84 o 
 -11   8   2      101.85      105.69      5.96 o 
 -10   8   2       96.17       91.59      5.71 o 
  -9   8   2        0.20        0.00      6.07 o 
  -8   8   2      681.73      699.52     12.99 o 
  -7   8   2        5.67        0.00      5.83 o 
  -6   8   2       46.22       41.16      4.45 o 
  -5   8   2      113.10       94.52      4.84 o 
  -4   8   2       14.73       25.37      2.88 o 
  -3   8   2      298.28      294.04      7.56 o 
  -2   8   2        0.51        0.00      4.45 o 
  -1   8   2      257.11      247.41      7.20 o 
   0   8   2       13.75       17.30      2.69 o 
   1   8   2      117.79      123.90      5.14 o 
   2   8   2      528.42      541.75      9.74 o 
   3   8   2       29.95       27.12      3.12 o 
   4   8   2       10.53        7.84      4.82 o 
   5   8   2       50.16       59.02      6.25 o 
   6   8   2       20.86       26.29      3.65 o 
   7   8   2      213.57      201.82      7.85 o 
   8   8   2        5.83        7.51      5.43 o 
   9   8   2       31.18       24.74      7.68 o 
  10   8   2       65.11       61.64      8.82 o 
  11   8   2        1.48        2.78      6.13 o 
  12   8   2        3.33        6.26      6.26 o 
 -13   9   2        3.62        0.00      7.61 o 
 -12   9   2        8.23        6.68      7.02 o 
 -11   9   2       35.02       31.57      4.50 o 
 -10   9   2        1.99        0.00      6.39 o 
  -9   9   2      102.03       90.06      6.05 o 
  -8   9   2       32.12       30.56      3.90 o 
  -7   9   2      111.78      117.44      6.00 o 
  -6   9   2       66.21       64.60      4.76 o 
  -5   9   2      146.90      127.69      6.09 o 
  -4   9   2        3.66        0.00      5.33 o 
  -3   9   2       96.19       87.79      4.85 o 
  -2   9   2       37.84       36.83      4.01 o 
  -1   9   2      364.09      337.61      8.42 o 
   0   9   2        8.95        5.78      4.96 o 
   1   9   2       40.28       35.11      4.07 o 
   2   9   2      900.47      930.57     13.64 o 
   3   9   2       81.07       85.73      4.89 o 
   4   9   2        0.52        3.03      4.52 o 
   5   9   2      113.35      111.80      6.13 o 
   6   9   2       36.14       30.80      4.26 o 
   7   9   2        4.13        0.73      5.94 o 
   8   9   2       24.17       25.67      4.66 o 
   9   9   2       94.77       80.72     10.63 o 
  10   9   2        2.83        3.63      7.08 o 
  11   9   2        4.69        9.02      6.16 o 
 -12  10   2        5.64       14.43      6.13 o 
 -11  10   2        7.22        7.77      6.64 o 
 -10  10   2      117.17      129.11      7.64 o 
  -9  10   2        6.96       11.88      3.47 o 
  -8  10   2        8.46       10.37      6.18 o 
  -7  10   2       71.38       75.82      5.19 o 
  -6  10   2       68.70       73.00      5.28 o 
  -5  10   2       24.70       27.04      4.29 o 
  -4  10   2      108.67      116.39      6.23 o 
  -3  10   2        4.74        0.00      5.64 o 
  -2  10   2       50.78       45.20      4.50 o 
  -1  10   2      355.18      353.98      9.62 o 
   0  10   2        5.87        3.83      4.76 o 
   1  10   2       53.98       50.66      4.14 o 
   2  10   2       51.23       38.92      4.67 o 
   3  10   2        0.23        0.00      6.44 o 
   4  10   2      202.29      209.38      7.33 o 
   5  10   2       14.29       12.70      3.79 o 
   6  10   2       67.38       66.40      5.48 o 
   7  10   2       22.86       24.12      4.84 o 
   8  10   2      112.14      124.98     10.61 o 
   9  10   2        2.58        0.00      7.25 o 
  10  10   2        0.26        0.00      7.89 o 
 -11  11   2       11.54        4.64      7.98 o 
 -10  11   2        3.70        9.18      6.20 o 
  -9  11   2       12.71        9.74      6.33 o 
  -8  11   2       95.24       78.22      6.41 o 
  -7  11   2        0.02        0.00      5.89 o 
  -6  11   2       29.05       33.55      3.99 o 
  -5  11   2       83.67       69.60      5.36 o 
  -4  11   2      373.08      358.40     10.50 o 
  -3  11   2       50.89       46.91      4.51 o 
  -2  11   2      117.77      102.13      6.10 o 
  -1  11   2      414.85      420.93     10.11 o 
   0  11   2       23.26       21.13      3.84 o 
   1  11   2       20.89       26.87      3.55 o 
   2  11   2      405.24      403.81     10.38 o 
   3  11   2      304.89      280.96      9.20 o 
   4  11   2        2.37        2.74      5.71 o 
   5  11   2       87.00       85.90      5.67 o 
   6  11   2        1.84        0.00      6.68 o 
   7  11   2       16.17       13.59      4.17 o 
   8  11   2        5.75        0.00      7.15 o 
   9  11   2        2.53        0.00      7.28 o 
 -10  12   2        4.86        6.50      3.99 o 
  -9  12   2        8.16        7.72      7.81 o 
  -8  12   2        5.03        0.00      7.37 o 
  -7  12   2        0.17        0.00      6.00 o 
  -6  12   2       11.74       17.45      3.43 o 
  -5  12   2        0.52        0.79      5.71 o 
  -4  12   2       25.12       17.00      7.54 o 
  -3  12   2       64.43       67.90      5.15 o 
  -2  12   2      201.94      222.45      8.76 o 
  -1  12   2       35.28       32.54      4.52 o 
   0  12   2        2.98        6.36      5.47 o 
   1  12   2        0.19        0.00      5.65 o 
   2  12   2        6.28        0.75      6.60 o 
   3  12   2       47.98       51.44      5.14 o 
   4  12   2        9.20        6.41      6.86 o 
   5  12   2       10.74        7.52      7.16 o 
   6  12   2        2.62        3.28      6.28 o 
   7  12   2        0.00        0.00      7.22 o 
   8  12   2        5.60       17.74      4.49 o 
  -9  13   2        0.29        0.01      7.19 o 
  -8  13   2       13.66       23.73      4.69 o 
  -7  13   2       11.06       22.65      4.24 o 
  -6  13   2        1.35        1.34      6.25 o 
  -5  13   2        7.75       11.70      4.20 o 
  -4  13   2      134.60      111.10      6.84 o 
  -3  13   2        0.86        0.00      6.88 o 
  -2  13   2      220.66      222.97      9.33 o 
  -1  13   2       13.56       14.35      3.82 o 
   0  13   2        0.03        0.00      5.86 o 
   1  13   2        2.73        3.05      6.34 o 
   2  13   2        1.33        6.69      3.31 o 
   3  13   2       92.73       83.97      6.67 o 
   4  13   2       11.62       15.80      4.19 o 
   5  13   2       10.45        4.55      6.67 o 
   6  13   2        1.21       12.57      6.60 o 
   7  13   2        0.53        0.01      7.09 o 
  -7  14   2        0.01        0.01      6.69 o 
  -6  14   2        0.76        0.01      6.80 o 
  -5  14   2        4.43        7.81      6.62 o 
  -4  14   2        7.38        9.02      7.09 o 
  -3  14   2       17.68        7.05      7.68 o 
  -2  14   2        0.76        2.92      6.09 o 
  -1  14   2       21.58       17.12      4.79 o 
   0  14   2        0.03        0.00      6.59 o 
   1  14   2        1.40        1.56      6.50 o 
   2  14   2        0.61        1.36      6.94 o 
   3  14   2        0.21        0.00      7.06 o 
   4  14   2        0.06        0.00      7.44 o 
   5  14   2       21.65       21.20      4.94 o 
  -4  15   2       13.03       12.90      8.16 o 
  -3  15   2        1.16        1.25      7.24 o 
  -2  15   2        0.01        0.01      6.73 o 
  -1  15   2        5.78        0.00      7.81 o 
   0  15   2       33.50       53.32      5.60 o 
   1  15   2       12.53       20.51      4.47 o 
   2  15   2        2.95        8.44      6.54 o 
 -16   1   3       19.71       22.85      5.04 o 
 -15   1   3       53.34       48.22      4.99 o 
 -14   1   3       19.66       17.12      4.14 o 
 -13   1   3       35.33       37.19      4.55 o 
 -12   1   3       58.98       58.88      4.46 o 
 -11   1   3       86.99       81.13      4.76 o 
 -10   1   3      104.85       97.67      4.71 o 
  -9   1   3      108.28      112.29      4.75 o 
  -8   1   3        1.14        3.65      4.14 o 
  -7   1   3     1192.99     1228.09     13.33 o 
  -6   1   3       16.98       24.40      2.86 o 
  -5   1   3      106.39       93.31      3.63 o 
  -4   1   3        6.87       18.78      2.24 o 
  -3   1   3      752.65      723.76      9.95 o 
  -2   1   3        8.61       19.69      2.37 o 
  -1   1   3      212.12      209.72      4.89 o 
   0   1   3     7451.58     7979.14    111.44 o 
   1   1   3      432.01      437.39      6.80 o 
   2   1   3      751.05      801.33      9.58 o 
   3   1   3       67.12       63.87      3.48 o 
   4   1   3      373.52      390.41      7.39 o 
   5   1   3       82.11       90.76      4.34 o 
   6   1   3       66.11       67.01      4.55 o 
   7   1   3       79.89       87.19      4.78 o 
   8   1   3        0.03        0.00      5.78 o 
   9   1   3       18.66       24.52      4.02 o 
  10   1   3       13.10       18.25      3.99 o 
  11   1   3      137.21      138.16      7.07 o 
  12   1   3        0.03        0.00      7.77 o 
  13   1   3        1.40        0.00      7.68 o 
 -16   2   3       29.24       24.47      9.07 o 
 -15   2   3        7.29        3.50      7.17 o 
 -14   2   3        3.61        1.49      6.92 o 
 -13   2   3       61.87       50.00      7.55 o 
 -12   2   3       24.47       42.39      4.18 o 
 -11   2   3       74.99       68.23      7.27 o 
 -10   2   3       37.26       27.52      6.23 o 
  -9   2   3      937.49      982.30     12.97 o 
  -8   2   3        0.12        0.35      4.20 o 
  -7   2   3     1190.81     1400.77     14.16 o 
  -6   2   3     2225.23     2559.63     18.62 o 
  -5   2   3       22.95       29.67      2.59 o 
  -4   2   3     1061.03     1096.49     11.49 o 
  -3   2   3        0.35        5.10      3.69 o 
  -2   2   3      662.39      611.03      8.75 o 
  -1   2   3     1473.81     1382.18     12.56 o 
   0   2   3     3907.45     4185.89     20.82 o 
   1   2   3      217.11      200.59      5.28 o 
   2   2   3      200.12      194.31      6.64 o 
   3   2   3       67.26       79.35      3.80 o 
   4   2   3       25.98       18.65      3.21 o 
   5   2   3      259.72      267.71      9.13 o 
   6   2   3        9.76        8.33      5.27 o 
   7   2   3       56.41       52.89      6.71 o 
   8   2   3      180.99      182.13      8.53 o 
   9   2   3      154.30      168.60      9.07 o 
  10   2   3        0.08        0.00      6.79 o 
  11   2   3       94.94      104.69     10.38 o 
  12   2   3       12.10        6.35      7.95 o 
  13   2   3        1.02       12.39      6.46 o 
 -15   3   3       21.18       13.27      7.44 o 
 -14   3   3      169.52      175.21      8.01 o 
 -13   3   3       83.79       90.18      5.72 o 
 -12   3   3       13.36        9.90      6.14 o 
 -11   3   3      181.18      185.41      6.63 o 
 -10   3   3      352.76      362.93      9.03 o 
  -9   3   3      152.27      143.91      5.61 o 
  -8   3   3      400.38      377.16      8.61 o 
  -7   3   3       32.68       28.66      3.12 o 
  -6   3   3     1423.60     1298.52     15.23 o 
  -5   3   3        4.65        0.00      3.90 o 
  -4   3   3      457.69      406.10      7.78 o 
  -3   3   3      756.63      727.14      9.90 o 
  -2   3   3      254.66      259.54      6.02 o 
  -1   3   3      163.26      143.06      4.40 o 
   0   3   3        0.88        0.00      3.85 o 
   1   3   3       52.07       65.65      3.24 o 
   2   3   3      287.92      284.75      6.22 o 
   3   3   3      109.20       87.72      4.02 o 
   4   3   3     2075.49     2192.93     18.36 o 
   5   3   3       22.40       27.59      3.19 o 
   6   3   3        3.19        4.96      4.64 o 
   7   3   3      541.06      567.99     10.74 o 
   8   3   3        0.66        0.00      5.64 o 
   9   3   3       13.85       10.84      6.71 o 
  10   3   3        0.08        8.26      5.81 o 
  11   3   3       83.16       79.19      6.18 o 
  12   3   3        0.29        8.76      6.34 o 
 -15   4   3        1.97        3.64      6.57 o 
 -14   4   3       23.84       13.55      7.20 o 
 -13   4   3        0.79        1.62      6.02 o 
 -12   4   3        2.58        6.25      3.35 o 
 -11   4   3      456.98      463.55     10.65 o 
 -10   4   3      362.60      343.56      9.23 o 
  -9   4   3      588.56      620.42     11.03 o 
  -8   4   3      233.08      243.90      6.97 o 
  -7   4   3        2.91        6.41      4.18 o 
  -6   4   3        1.37        4.17      3.76 o 
  -5   4   3      190.36      230.76      5.94 o 
  -4   4   3      383.74      368.94      7.25 o 
  -3   4   3     1050.74     1067.02     12.31 o 
  -2   4   3      734.03      667.15      9.70 o 
  -1   4   3        1.62        0.26      3.94 o 
   0   4   3      159.83      185.61      4.80 o 
   1   4   3      440.51      458.64      7.73 o 
   2   4   3      295.91      283.08      6.46 o 
   3   4   3       11.46       12.32      2.58 o 
   4   4   3       10.11       13.48      4.76 o 
   5   4   3       29.20       20.85      5.71 o 
   6   4   3       29.66       21.67      3.11 o 
   7   4   3       24.76       26.64      3.76 o 
   8   4   3       23.13       28.11      3.86 o 
   9   4   3       43.56       52.52      4.67 o 
  10   4   3      130.21      142.54      9.80 o 
  11   4   3        0.01        0.00      7.66 o 
  12   4   3       32.29       21.44      9.13 o 
 -15   5   3        1.73        9.72      6.30 o 
 -14   5   3        3.31        0.00      6.99 o 
 -13   5   3        0.10        9.67      5.58 o 
 -12   5   3       68.15       72.22      4.97 o 
 -11   5   3      257.91      238.44      8.16 o 
 -10   5   3      128.37      121.61      6.07 o 
  -9   5   3        6.49        0.00      5.54 o 
  -8   5   3       29.14       25.34      3.46 o 
  -7   5   3       53.03       50.61      3.64 o 
  -6   5   3       67.35       48.26      3.61 o 
  -5   5   3        3.15        0.00      4.52 o 
  -4   5   3        5.00        1.52      4.03 o 
  -3   5   3        2.80        6.52      2.46 o 
  -2   5   3      454.20      481.50      9.05 o 
  -1   5   3     1075.65      990.87     12.57 o 
   0   5   3       99.66      121.15      4.26 o 
   1   5   3       21.39       16.39      2.57 o 
   2   5   3      360.37      350.33      7.33 o 
   3   5   3      119.57      135.83      5.08 o 
   4   5   3        6.17        5.22      4.81 o 
   5   5   3      353.11      348.44      8.79 o 
   6   5   3        2.97        5.17      4.80 o 
   7   5   3        3.87        0.00      5.39 o 
   8   5   3        4.61       10.28      5.79 o 
   9   5   3        5.25        0.94      6.33 o 
  10   5   3        4.33        0.00      7.00 o 
  11   5   3       30.95       31.79      4.84 o 
  12   5   3       69.47       66.25      6.64 o 
 -14   6   3        0.23        0.00      6.97 o 
 -13   6   3        0.26        0.00      6.54 o 
 -12   6   3       63.03       77.41      5.59 o 
 -11   6   3       21.70       11.85      6.89 o 
 -10   6   3       36.44       38.19      4.27 o 
  -9   6   3      105.35      111.76      6.27 o 
  -8   6   3     1178.31     1181.86     16.64 o 
  -7   6   3      134.02      123.22      5.67 o 
  -6   6   3        6.15        6.76      2.51 o 
  -5   6   3       54.22       43.70      3.43 o 
  -4   6   3      213.83      216.14      6.53 o 
  -3   6   3      612.05      589.22     10.47 o 
  -2   6   3      255.45      205.05      6.20 o 
  -1   6   3       18.80       15.97      2.89 o 
   0   6   3      136.12      134.80      4.60 o 
   1   6   3      840.72      849.29     11.55 o 
   2   6   3       40.96       38.88      3.89 o 
   3   6   3      225.94      230.35      6.63 o 
   4   6   3      163.81      180.30      6.07 o 
   5   6   3       28.86       36.52      3.47 o 
   6   6   3        1.62        5.19      4.88 o 
   7   6   3        2.19        1.33      5.68 o 
   8   6   3       88.78       93.25      5.78 o 
   9   6   3       76.33       73.70      9.25 o 
  10   6   3        3.36        9.13      5.98 o 
  11   6   3        0.43        4.84      6.65 o 
  12   6   3       34.81       23.27     10.08 o 
 -14   7   3        1.76        9.88      6.25 o 
 -13   7   3      142.08      166.00      8.11 o 
 -12   7   3        5.55        9.88      3.69 o 
 -11   7   3      122.66      120.51      6.71 o 
 -10   7   3        0.89        0.00      5.66 o 
  -9   7   3      250.74      266.17      8.30 o 
  -8   7   3      340.53      332.12      9.35 o 
  -7   7   3      367.95      342.40      9.37 o 
  -6   7   3      226.17      212.56      6.77 o 
  -5   7   3      221.87      203.75      6.68 o 
  -4   7   3      170.17      162.24      6.32 o 
  -3   7   3       52.97       41.90      3.66 o 
  -2   7   3       73.50       60.27      3.83 o 
  -1   7   3      754.62      726.97     12.71 o 
   0   7   3       76.37       70.74      4.29 o 
   1   7   3      235.09      225.66      6.64 o 
   2   7   3       24.27       25.94      3.25 o 
   3   7   3      108.51      114.74      5.09 o 
   4   7   3       96.53       95.09      5.08 o 
   5   7   3      249.98      249.22      7.79 o 
   6   7   3       14.22       17.60      3.20 o 
   7   7   3       17.37       20.24      3.48 o 
   8   7   3       47.64       47.29      5.21 o 
   9   7   3        1.42        0.00      7.09 o 
  10   7   3        3.14        0.00      7.43 o 
  11   7   3        5.40        0.00      7.05 o 
 -13   8   3        9.37        4.08      7.72 o 
 -12   8   3       25.74       24.98      4.78 o 
 -11   8   3       53.59       66.12      5.31 o 
 -10   8   3        0.12       10.01      5.45 o 
  -9   8   3       47.96       57.77      4.94 o 
  -8   8   3      793.12      817.37     15.00 o 
  -7   8   3       51.61       45.31      4.85 o 
  -6   8   3        0.77        0.00      5.71 o 
  -5   8   3       15.95       16.25      5.98 o 
  -4   8   3       43.91       42.67      4.17 o 
  -3   8   3        1.98        0.00      5.25 o 
  -2   8   3        3.87        0.00      5.71 o 
  -1   8   3      224.71      210.70      7.02 o 
   0   8   3       93.17       97.40      4.82 o 
   1   8   3       17.80       21.68      3.66 o 
   2   8   3      703.24      703.62     12.67 o 
   3   8   3       11.83        7.85      6.26 o 
   4   8   3       12.46        0.92      6.69 o 
   5   8   3       11.18       12.18      3.35 o 
   6   8   3        1.50        0.18      5.15 o 
   7   8   3        6.49        0.75      6.65 o 
   8   8   3       10.48        7.44      7.33 o 
   9   8   3      230.51      237.28     13.80 o 
  10   8   3        8.36        0.70      7.78 o 
  11   8   3        0.04        0.01      7.27 o 
 -13   9   3        3.40        0.00      7.45 o 
 -12   9   3        0.33        2.12      6.74 o 
 -11   9   3        3.69        3.52      6.98 o 
 -10   9   3      188.79      175.67      7.90 o 
  -9   9   3       61.83       52.36      4.95 o 
  -8   9   3      111.54       97.02      6.49 o 
  -7   9   3      127.14      109.64      6.20 o 
  -6   9   3       88.99       85.22      5.47 o 
  -5   9   3       19.96        2.04      6.94 o 
  -4   9   3        3.97        0.00      5.56 o 
  -3   9   3        3.84        0.00      5.31 o 
  -2   9   3       55.61       36.88      4.52 o 
  -1   9   3      315.90      311.98      8.96 o 
   0   9   3       23.53       20.85      3.45 o 
   1   9   3       47.89       45.90      4.29 o 
   2   9   3      537.65      528.00     11.78 o 
   3   9   3      278.11      278.82      8.51 o 
   4   9   3       10.91       13.88      3.54 o 
   5   9   3        1.38        0.00      5.78 o 
   6   9   3       24.67       23.63      4.43 o 
   7   9   3       20.54       14.01      6.96 o 
   8   9   3       22.59       21.81      4.46 o 
   9   9   3       35.72       30.41      5.87 o 
  10   9   3       12.87       26.21      4.70 o 
 -12  10   3        2.13        9.00      6.30 o 
 -11  10   3        1.88        3.52      6.22 o 
 -10  10   3        0.29        0.00      6.75 o 
  -9  10   3        0.01        0.00      6.84 o 
  -8  10   3        0.21        0.00      6.98 o 
  -7  10   3       76.99       90.94      6.16 o 
  -6  10   3       74.04       60.62      5.18 o 
  -5  10   3        0.67        4.30      5.48 o 
  -4  10   3        5.87        4.18      5.85 o 
  -3  10   3       32.35       37.54      3.99 o 
  -2  10   3       13.96       18.05      3.52 o 
  -1  10   3      103.09       87.73      5.56 o 
   0  10   3       25.44       28.22      3.82 o 
   1  10   3      140.28      129.53      6.41 o 
   2  10   3      146.62      149.12      6.71 o 
   3  10   3       82.07      101.78      6.15 o 
   4  10   3        5.50        0.00      6.51 o 
   5  10   3        0.03        0.19      5.54 o 
   6  10   3        0.17        0.00      6.53 o 
   7  10   3        3.20        1.72      6.46 o 
   8  10   3        9.10        7.30      7.90 o 
   9  10   3       25.62       11.18      9.17 o 
 -11  11   3        0.04        8.76      6.31 o 
 -10  11   3        3.79        0.00      7.45 o 
  -9  11   3       52.28       51.06      6.07 o 
  -8  11   3      117.81      116.03      7.33 o 
  -7  11   3        0.02        0.00      6.50 o 
  -6  11   3       16.84       16.51      4.75 o 
  -5  11   3       85.28       72.11      6.13 o 
  -4  11   3      232.68      211.28      9.12 o 
  -3  11   3      293.10      315.78     10.59 o 
  -2  11   3       16.40        8.59      7.24 o 
  -1  11   3      118.40      106.97      6.16 o 
   0  11   3        8.30        4.57      5.85 o 
   1  11   3       41.45       34.38      4.29 o 
   2  11   3       40.23       37.70      4.68 o 
   3  11   3      100.79      104.26      6.39 o 
   4  11   3       31.64       32.57      4.75 o 
   5  11   3       16.72        0.00      8.01 o 
   6  11   3        2.27        0.00      7.67 o 
   7  11   3        0.46        4.00      3.53 o 
   8  11   3        3.62        0.00      8.04 o 
 -10  12   3       27.34       39.65      5.31 o 
  -9  12   3       45.17       46.22      5.91 o 
  -8  12   3        4.60        5.07      7.11 o 
  -7  12   3        0.05        3.76      6.24 o 
  -6  12   3        9.91       11.50      6.37 o 
  -5  12   3        0.84        0.00      6.48 o 
  -4  12   3       57.27       64.90      5.63 o 
  -3  12   3        2.77        0.00      6.84 o 
  -2  12   3       40.66       37.48      5.50 o 
  -1  12   3      281.29      272.77      9.87 o 
   0  12   3        1.04        5.80      5.61 o 
   1  12   3        0.08        5.31      5.37 o 
   2  12   3       48.70       50.69      7.90 o 
   3  12   3       48.67       47.74      5.77 o 
   4  12   3       11.88        6.66      7.45 o 
   5  12   3       18.47       27.14      4.23 o 
   6  12   3       77.53       87.40      7.06 o 
   7  12   3        3.71        6.41      6.73 o 
  -8  13   3        3.30        0.50      7.10 o 
  -7  13   3       19.85       22.68      4.43 o 
  -6  13   3        0.09        1.86      6.39 o 
  -5  13   3        3.57        6.84      4.32 o 
  -4  13   3       51.99       57.88      5.70 o 
  -3  13   3        2.15        0.00      7.15 o 
  -2  13   3       18.67        9.30      7.81 o 
  -1  13   3       26.45       21.70      4.92 o 
   0  13   3       23.21       18.46      7.52 o 
   1  13   3       45.30       48.41      5.45 o 
   2  13   3        6.73        7.28      4.07 o 
   3  13   3       28.33       26.64      5.09 o 
   4  13   3        0.19        8.40      5.75 o 
   5  13   3        4.84        4.85      7.82 o 
  -6  14   3        0.03        0.00      8.07 o 
  -5  14   3        2.02        2.21      7.17 o 
  -4  14   3        0.41        3.87      6.55 o 
  -3  14   3       11.25       13.11      7.13 o 
  -2  14   3        1.91        6.82      3.43 o 
  -1  14   3        3.97        3.08      6.79 o 
   0  14   3        7.45        0.00      7.39 o 
   1  14   3        8.47       11.29      6.65 o 
   2  14   3        0.21        0.00      7.30 o 
   3  14   3        2.31        0.00      7.66 o 
 -16   0   4       42.16       42.23      5.27 o 
 -15   0   4       21.32       21.23      4.57 o 
 -14   0   4      138.84      120.68      6.79 o 
 -13   0   4       15.76        7.31      6.70 o 
 -12   0   4      154.54      175.65      6.83 o 
 -11   0   4       19.91       22.70      4.07 o 
 -10   0   4       48.55       52.39      4.04 o 
  -9   0   4      196.80      207.55      7.01 o 
  -8   0   4       88.65       92.99      4.70 o 
  -7   0   4       75.63       70.66      4.29 o 
  -6   0   4     8524.31     9325.25     36.69 o 
  -5   0   4      144.13      174.53      5.08 o 
  -4   0   4      433.69      523.20      8.30 o 
  -3   0   4      128.53      153.99      4.95 o 
  -2   0   4      394.61      451.19      8.08 o 
  -1   0   4     1021.04     1227.22     15.91 o 
   0   0   4       38.44       40.49      4.49 o 
   1   0   4     6470.84     7011.57     37.19 o 
   2   0   4      149.04      184.85      8.22 o 
   3   0   4      118.28      122.41      6.95 o 
   4   0   4       65.14       65.93      6.08 o 
   5   0   4        1.80        4.40      4.85 o 
   6   0   4      324.02      341.81     11.47 o 
   7   0   4      331.08      335.75     12.13 o 
   8   0   4        9.74        5.43      6.85 o 
   9   0   4      174.63      169.02     10.19 o 
  10   0   4       28.89       33.46      8.52 o 
  11   0   4       41.21       51.10      9.80 o 
  12   0   4       25.69       31.04      8.62 o 
 -16   1   4       28.26       19.85      5.37 o 
 -15   1   4        5.80        0.00      7.20 o 
 -14   1   4       37.35       43.43      4.91 o 
 -13   1   4       30.65       15.48      8.11 o 
 -12   1   4      157.71      162.89      6.76 o 
 -11   1   4       53.66       45.35      4.39 o 
 -10   1   4       14.83       10.15      5.46 o 
  -9   1   4      615.45      686.55     11.13 o 
  -8   1   4      112.65      119.65      5.14 o 
  -7   1   4      161.10      177.26      5.66 o 
  -6   1   4       48.48       50.98      3.65 o 
  -5   1   4      100.92      130.56      4.84 o 
  -4   1   4       93.34       98.32      4.08 o 
  -3   1   4      181.85      163.19      5.11 o 
  -2   1   4      397.07      367.45      7.45 o 
  -1   1   4        4.37        0.00      5.13 o 
   0   1   4       36.37       55.82      3.85 o 
   1   1   4     5254.44     5488.50     33.97 o 
   2   1   4      359.20      332.83     10.03 o 
   3   1   4       10.51        8.80      5.55 o 
   4   1   4       83.63      101.51      6.81 o 
   5   1   4        8.14       11.43      3.00 o 
   6   1   4       59.91       63.08      6.97 o 
   7   1   4        1.99        1.61      5.85 o 
   8   1   4      175.60      177.29      9.75 o 
   9   1   4       13.70        1.54      7.96 o 
  10   1   4       18.52       13.43      8.22 o 
  11   1   4       14.64       13.96      8.22 o 
  12   1   4       28.08       27.40      9.71 o 
 -15   2   4        8.49       12.17      7.36 o 
 -14   2   4        9.06        0.00      7.82 o 
 -13   2   4        9.06       11.25      5.91 o 
 -12   2   4      110.50      124.34      6.47 o 
 -11   2   4      148.59      149.86      6.54 o 
 -10   2   4      194.79      204.11      7.26 o 
  -9   2   4      261.08      279.50      7.85 o 
  -8   2   4        0.02        5.44      4.45 o 
  -7   2   4      220.01      253.86      6.95 o 
  -6   2   4      344.80      369.68      8.14 o 
  -5   2   4       39.98       21.95      6.76 o 
  -4   2   4       29.34       27.50      3.23 o 
  -3   2   4        1.70        0.00      4.45 o 
  -2   2   4      195.71      191.36      5.53 o 
  -1   2   4      707.76      718.44     12.93 o 
   0   2   4      420.89      408.55      7.84 o 
   1   2   4     2970.94     2998.06     26.64 o 
   2   2   4      210.69      212.99      8.85 o 
   3   2   4       11.78        7.28      5.26 o 
   4   2   4       67.53       63.02      4.48 o 
   5   2   4       40.21       34.29      6.32 o 
   6   2   4        6.48        9.40      5.61 o 
   7   2   4        3.13        0.00      6.51 o 
   8   2   4        0.98        2.85      6.21 o 
   9   2   4        0.01        0.00      6.38 o 
  10   2   4        2.81        1.70      6.50 o 
  11   2   4       34.91       37.68      8.99 o 
 -15   3   4        0.06        0.00      7.97 o 
 -14   3   4        5.52       11.59      6.66 o 
 -13   3   4        0.00        0.00      6.38 o 
 -12   3   4        8.77       12.67      3.67 o 
 -11   3   4       75.83       62.54      5.14 o 
 -10   3   4      141.14      120.78      6.03 o 
  -9   3   4        2.22       10.46      5.54 o 
  -8   3   4        7.86        3.61      5.43 o 
  -7   3   4       24.20       25.91      3.78 o 
  -6   3   4       86.64       66.80      4.21 o 
  -5   3   4       17.43       17.98      2.96 o 
  -4   3   4       26.67       23.00      2.99 o 
  -3   3   4      274.21      259.05      6.57 o 
  -2   3   4       12.21        2.68      4.82 o 
  -1   3   4      334.87      323.97      7.53 o 
   0   3   4      701.75      630.03     10.37 o 
   1   3   4       37.33       44.38      3.67 o 
   2   3   4       76.41       90.42      4.50 o 
   3   3   4       32.54       32.70      3.50 o 
   4   3   4       81.28       85.93      4.58 o 
   5   3   4      347.59      343.59      8.61 o 
   6   3   4       39.27       32.56      4.15 o 
   7   3   4       31.63       35.08      4.11 o 
   8   3   4       74.76       69.93      5.83 o 
   9   3   4        5.47        4.76      6.85 o 
  10   3   4       28.52       27.84      4.76 o 
  11   3   4       13.55       19.02      7.90 o 
 -15   4   4       32.38       34.73      5.61 o 
 -14   4   4       34.03       23.05      7.85 o 
 -13   4   4       88.80      106.52      6.33 o 
 -12   4   4      132.82      125.49      6.77 o 
 -11   4   4      141.24      134.88      6.24 o 
 -10   4   4      135.51      123.25      6.58 o 
  -9   4   4      152.05      163.21      6.75 o 
  -8   4   4      122.09      103.42      5.25 o 
  -7   4   4      365.82      346.21      8.58 o 
  -6   4   4      138.10      137.73      5.90 o 
  -5   4   4      418.74      387.35      8.76 o 
  -4   4   4       25.11       22.45      3.26 o 
  -3   4   4     1392.05     1304.50     15.32 o 
  -2   4   4      301.68      285.60      7.25 o 
  -1   4   4       17.35       15.77      3.07 o 
   0   4   4       65.27       64.25      4.04 o 
   1   4   4       89.52       81.69      4.50 o 
   2   4   4      390.77      427.54      8.70 o 
   3   4   4      181.07      186.87      8.72 o 
   4   4   4       60.27       51.12      6.79 o 
   5   4   4      110.96      128.66      8.43 o 
   6   4   4       41.61       46.86      6.44 o 
   7   4   4       92.27       92.26      8.85 o 
   8   4   4       10.10       15.18      6.13 o 
   9   4   4       22.91       18.33      7.32 o 
  10   4   4       30.58       16.15      8.78 o 
  11   4   4        0.42       10.33      6.37 o 
 -15   5   4        9.35       13.74      7.35 o 
 -14   5   4       50.59       75.31      6.47 o 
 -13   5   4       29.57       29.09      4.73 o 
 -12   5   4       11.02        3.61      7.08 o 
 -11   5   4       43.79       44.18      5.32 o 
 -10   5   4      628.11      620.80     12.85 o 
  -9   5   4        2.62        4.76      6.02 o 
  -8   5   4      203.17      212.84      7.54 o 
  -7   5   4        4.96        0.00      5.27 o 
  -6   5   4        2.95        2.21      5.30 o 
  -5   5   4       83.66       64.11      4.58 o 
  -4   5   4      213.84      185.32      6.51 o 
  -3   5   4        3.02        1.16      5.24 o 
  -2   5   4       84.72       75.61      4.30 o 
  -1   5   4     1943.32     1883.91     19.33 o 
   0   5   4        0.22        4.73      4.01 o 
   1   5   4        1.14        2.75      4.68 o 
   2   5   4      265.69      289.02      7.59 o 
   3   5   4        6.54        0.00      5.78 o 
   4   5   4       20.61       19.25      3.52 o 
   5   5   4      112.27      108.53      5.77 o 
   6   5   4        3.54        9.46      5.60 o 
   7   5   4       14.37        7.18      6.69 o 
   8   5   4       33.34       35.42      4.32 o 
   9   5   4       20.69       22.99      4.27 o 
  10   5   4       26.43       31.23      8.52 o 
  11   5   4        7.04        0.25      8.66 o 
 -14   6   4       36.92       33.14      5.61 o 
 -13   6   4        1.17        0.00      6.40 o 
 -12   6   4        0.29        7.94      5.75 o 
 -11   6   4      102.40      115.90      6.27 o 
 -10   6   4       81.14       78.86      5.87 o 
  -9   6   4        2.12        0.00      5.92 o 
  -8   6   4      561.67      561.39     12.29 o 
  -7   6   4       29.16       35.78      4.22 o 
  -6   6   4      183.08      186.74      6.75 o 
  -5   6   4       49.38       46.63      4.02 o 
  -4   6   4       23.87       20.56      5.24 o 
  -3   6   4      228.60      225.86      7.59 o 
  -2   6   4       64.38       57.70      4.13 o 
  -1   6   4        2.52        2.51      5.22 o 
   0   6   4        1.09        5.21      2.48 o 
   1   6   4        0.18        2.72      4.41 o 
   2   6   4       90.78       86.76      5.20 o 
   3   6   4      288.08      284.97      8.19 o 
   4   6   4      111.78      118.25      5.98 o 
   5   6   4       19.76        5.04      7.51 o 
   6   6   4        0.07        1.92      5.35 o 
   7   6   4        0.11        2.26      5.58 o 
   8   6   4       27.07       18.65      8.24 o 
   9   6   4        5.90        8.53      7.51 o 
  10   6   4       58.33       55.50      9.84 o 
 -14   7   4       23.27       30.04      5.51 o 
 -13   7   4       19.04       10.12      8.40 o 
 -12   7   4       16.41       23.12      4.61 o 
 -11   7   4        3.67        0.20      6.61 o 
 -10   7   4       21.10        3.61      7.84 o 
  -9   7   4       37.66       40.24      4.32 o 
  -8   7   4      455.30      443.48     11.58 o 
  -7   7   4      204.86      187.04      7.59 o 
  -6   7   4       30.45       27.89      3.80 o 
  -5   7   4        2.51        0.72      5.01 o 
  -4   7   4       16.85        8.81      5.89 o 
  -3   7   4        1.31        0.00      5.76 o 
  -2   7   4       66.05       57.49      4.75 o 
  -1   7   4      174.45      182.15      7.07 o 
   0   7   4        2.63        0.00      5.57 o 
   1   7   4        0.91        0.00      5.67 o 
   2   7   4      210.78      224.29      7.56 o 
   3   7   4        0.38        0.00      5.94 o 
   4   7   4        1.99        0.16      5.49 o 
   5   7   4        5.77        2.42      6.02 o 
   6   7   4       15.85       16.99      3.62 o 
   7   7   4        0.59        0.00      6.39 o 
   8   7   4        0.61        4.67      6.45 o 
   9   7   4        2.66        0.00      7.15 o 
  10   7   4       29.59       29.32      5.95 o 
 -13   8   4       23.84       26.43      5.52 o 
 -12   8   4       39.40       40.25      5.39 o 
 -11   8   4        9.09       13.12      4.00 o 
 -10   8   4        9.08        6.67      6.92 o 
  -9   8   4       38.50       37.97      4.70 o 
  -8   8   4       15.89       14.51      3.75 o 
  -7   8   4       69.91       59.08      5.51 o 
  -6   8   4      170.06      163.65      7.56 o 
  -5   8   4        6.05        5.95      5.51 o 
  -4   8   4      195.75      195.64      7.84 o 
  -3   8   4       23.57       19.36      3.93 o 
  -2   8   4       11.88        0.00      6.42 o 
  -1   8   4       22.28       25.17      3.96 o 
   0   8   4        7.07        0.00      5.84 o 
   1   8   4      201.68      220.41      7.76 o 
   2   8   4       32.47       23.60      4.38 o 
   3   8   4       96.29       95.38      5.73 o 
   4   8   4       74.20       77.05      5.30 o 
   5   8   4        0.01        0.00      5.85 o 
   6   8   4       55.74       56.61      5.40 o 
   7   8   4        2.39        3.14      6.22 o 
   8   8   4        2.74        4.47      6.33 o 
   9   8   4        0.64        0.00      7.36 o 
 -12   9   4       27.66       15.08      8.54 o 
 -11   9   4       20.97       25.91      5.20 o 
 -10   9   4       11.75        6.88      6.46 o 
  -9   9   4       73.13       69.22      5.66 o 
  -8   9   4        7.41        9.83      6.31 o 
  -7   9   4       31.07       24.07      4.43 o 
  -6   9   4        9.42        5.72      3.35 o 
  -5   9   4        8.05        1.53      5.86 o 
  -4   9   4       68.49       67.22      4.92 o 
  -3   9   4        0.53        0.00      6.15 o 
  -2   9   4      149.02      117.89      6.68 o 
  -1   9   4      213.40      208.93      8.16 o 
   0   9   4        0.08        0.00      5.81 o 
   1   9   4        4.19        0.00      6.70 o 
   2   9   4      254.10      266.23      8.68 o 
   3   9   4       79.15       79.75      5.90 o 
   4   9   4       10.54       16.02      4.06 o 
   5   9   4        0.03        5.72      6.02 o 
   6   9   4       42.14       49.41      5.53 o 
   7   9   4        1.25        0.00      7.13 o 
   8   9   4        1.43        0.00      7.37 o 
 -12  10   4       12.11       16.22      7.87 o 
 -11  10   4       16.99       19.99      4.82 o 
 -10  10   4       37.25       26.17      8.96 o 
  -9  10   4       22.27       18.51      7.98 o 
  -8  10   4        8.10        0.00      7.20 o 
  -7  10   4      152.11      149.55      7.72 o 
  -6  10   4       39.48       28.92      5.13 o 
  -5  10   4       23.95       17.81      4.64 o 
  -4  10   4        0.71       10.17      5.34 o 
  -3  10   4        0.01        0.00      5.95 o 
  -2  10   4        6.39        0.00      6.87 o 
  -1  10   4       71.35       62.54      5.51 o 
   0  10   4      143.04      156.39      7.91 o 
   1  10   4        0.21        0.00      6.45 o 
   2  10   4        8.35       11.73      6.38 o 
   3  10   4      273.22      290.64     14.71 o 
   4  10   4        8.94        0.00      7.83 o 
   5  10   4        1.66        9.95      5.75 o 
   6  10   4        5.58        7.59      6.25 o 
   7  10   4        3.19       11.33      6.79 o 
   8  10   4        2.04        0.50      7.76 o 
 -10  11   4       15.04        1.96      8.10 o 
  -9  11   4       19.64       31.61      4.45 o 
  -8  11   4       20.15        9.61      7.69 o 
  -7  11   4       14.72       19.01      4.13 o 
  -6  11   4        4.83        0.00      6.61 o 
  -5  11   4        7.08        6.87      7.18 o 
  -4  11   4      219.33      200.65      8.77 o 
  -3  11   4       62.95       45.84      5.35 o 
  -2  11   4        0.35        0.00      6.56 o 
  -1  11   4       72.59       60.15      6.26 o 
   0  11   4        0.01        0.00      6.71 o 
   1  11   4        6.44        2.56      6.33 o 
   2  11   4        0.12        0.00      7.36 o 
   3  11   4       98.47      112.76      7.80 o 
   4  11   4        1.94        0.00      8.25 o 
   5  11   4       36.88       40.30      5.53 o 
   6  11   4        1.13        0.00      7.74 o 
   7  11   4       13.04        0.00      9.01 o 
  -9  12   4       16.14        5.77      8.56 o 
  -8  12   4        0.08        7.47      6.86 o 
  -7  12   4        0.99        0.47      6.74 o 
  -6  12   4        1.76        9.69      6.34 o 
  -5  12   4       48.61       44.54      5.93 o 
  -4  12   4       43.46       43.00      5.92 o 
  -3  12   4       26.46       22.46      4.78 o 
  -2  12   4       34.82       35.13      5.05 o 
  -1  12   4       68.65       72.89      6.32 o 
   0  12   4       18.72        9.47      7.24 o 
   1  12   4        0.06        0.00      7.25 o 
   2  12   4        0.55        0.00      7.67 o 
   3  12   4        5.18        7.70      7.14 o 
   4  12   4       12.14       12.67      7.69 o 
   5  12   4        3.07        0.00      7.64 o 
  -7  13   4        0.21        3.27      6.66 o 
  -6  13   4        2.74        0.00      7.25 o 
  -5  13   4       25.94       26.73      5.69 o 
  -4  13   4       18.13       15.22      5.41 o 
  -3  13   4       77.03       61.92      6.86 o 
  -2  13   4       37.95       47.67      5.43 o 
  -1  13   4       17.23        3.72      8.20 o 
   0  13   4       26.11       44.14      5.24 o 
   1  13   4        2.03        0.00      7.15 o 
   2  13   4        6.34       14.05      7.14 o 
   3  13   4       45.80       33.60      6.42 o 
  -4  14   4       32.28       28.78      6.11 o 
  -3  14   4        9.05        7.83      8.54 o 
  -2  14   4       14.98        2.77      8.98 o 
  -1  14   4        6.48        9.35      7.48 o 
   0  14   4        0.53        0.00      8.45 o 
 -15   1   5        8.44        6.39      7.61 o 
 -14   1   5       11.35       10.00      7.20 o 
 -13   1   5       14.35       11.55      6.28 o 
 -12   1   5       58.57       64.40      5.36 o 
 -11   1   5        3.03        0.00      6.97 o 
 -10   1   5       13.86        7.48      6.34 o 
  -9   1   5       90.29       98.92      5.22 o 
  -8   1   5      310.41      339.55      8.73 o 
  -7   1   5      114.34      130.79      5.63 o 
  -6   1   5       45.61       48.34      4.24 o 
  -5   1   5      201.20      208.66      6.74 o 
  -4   1   5      128.60      127.64      5.24 o 
  -3   1   5       43.43       40.13      3.85 o 
  -2   1   5      523.19      489.10      9.98 o 
  -1   1   5       65.07       71.19      7.27 o 
   0   1   5       24.69       18.94      6.60 o 
   1   1   5      430.22      432.69     12.68 o 
   2   1   5       20.71       27.90      3.61 o 
   3   1   5       14.03       24.07      3.49 o 
   4   1   5      169.46      196.13     10.11 o 
   5   1   5        0.04        0.00      6.11 o 
   6   1   5        8.28        6.10      6.69 o 
   7   1   5        0.01        1.88      5.96 o 
   8   1   5        8.60       11.72      3.94 o 
   9   1   5        1.37        6.84      6.40 o 
  10   1   5        8.91        9.55      8.31 o 
 -15   2   5       22.89       26.41      4.87 o 
 -14   2   5       45.77       25.49      8.95 o 
 -13   2   5       42.79       46.73      5.00 o 
 -12   2   5        8.13       10.80      6.70 o 
 -11   2   5       94.23      119.83      6.99 o 
 -10   2   5       59.35       59.38      4.83 o 
  -9   2   5      328.13      324.70      8.68 o 
  -8   2   5        2.88        8.36      6.37 o 
  -7   2   5      102.98      102.76      5.54 o 
  -6   2   5      211.96      222.29      7.17 o 
  -5   2   5      981.10      967.66     13.55 o 
  -4   2   5      276.36      257.69      7.70 o 
  -3   2   5       90.02       91.80      5.06 o 
  -2   2   5      320.38      316.09      8.08 o 
  -1   2   5      228.53      221.07     10.41 o 
   0   2   5      152.37      157.55      6.17 o 
   1   2   5       95.55      103.66      8.12 o 
   2   2   5       32.70       17.82      7.05 o 
   3   2   5      459.17      458.43     13.76 o 
   4   2   5       23.44       26.97      7.27 o 
   5   2   5        3.12        1.15      6.10 o 
   6   2   5       12.59       20.12      6.02 o 
   7   2   5       43.13       44.23      8.13 o 
   8   2   5      112.38      119.33     10.55 o 
   9   2   5        4.59       11.36      3.77 o 
  10   2   5        0.00        0.00      8.03 o 
 -15   3   5       28.29       31.77      5.02 o 
 -14   3   5       18.79       17.57      4.01 o 
 -13   3   5       15.25        6.27      7.67 o 
 -12   3   5       30.54       48.73      5.17 o 
 -11   3   5       15.38        9.76      4.56 o 
 -10   3   5       20.01       15.95      4.75 o 
  -9   3   5      359.48      335.51      9.73 o 
  -8   3   5       47.57       57.38      4.92 o 
  -7   3   5      130.23      127.62      6.14 o 
  -6   3   5      158.35      154.68      6.46 o 
  -5   3   5        0.77        4.01      5.68 o 
  -4   3   5       75.53       64.60      4.68 o 
  -3   3   5        0.72        2.11      5.58 o 
  -2   3   5       39.53       39.72      4.05 o 
  -1   3   5      736.03      732.75     13.01 o 
   0   3   5      134.10      136.89      5.76 o 
   1   3   5      317.43      351.96      9.12 o 
   2   3   5       90.09       93.03      5.59 o 
   3   3   5      136.88      144.16      9.35 o 
   4   3   5       90.75       76.95      6.08 o 
   5   3   5       86.56       83.00      8.93 o 
   6   3   5       23.59       18.94      7.09 o 
   7   3   5       10.79       10.69      7.05 o 
   8   3   5       21.66        5.25      8.19 o 
   9   3   5        0.52        7.93      6.59 o 
  10   3   5        5.34        7.59      6.97 o 
 -10   4   5      248.93      259.96      9.01 o 
  -9   4   5      607.86      628.22     13.47 o 
  -8   4   5      201.46      195.16      7.55 o 
  -7   4   5        6.54        3.11      6.10 o 
  -6   4   5        0.10        4.65      5.46 o 
  -5   4   5      120.45      129.78      5.81 o 
  -4   4   5       38.78       35.43      3.59 o 
  -3   4   5       15.50        0.00      6.94 o 
  -2   4   5       88.60      101.52      6.72 o 
  -1   4   5       22.38       26.10      3.70 o 
   0   4   5       85.23       75.92      5.41 o 
   1   4   5       73.98       73.39      5.51 o 
   2   4   5        9.76        6.09      3.25 o 
   3   4   5        1.32        0.15      6.18 o 
   4   4   5       19.53       11.01      7.59 o 
   5   4   5       42.38       24.24      8.36 o 
   6   4   5        8.10       11.70      6.11 o 
   7   4   5        0.69        7.59      5.61 o 
   8   4   5        1.10       12.47      6.45 o 
   9   4   5       26.47       24.34      8.84 o 
  10   4   5        0.74        0.00      8.11 o 
  -9   5   5      126.06      122.61      6.67 o 
  -8   5   5      214.61      229.64      9.17 o 
  -7   5   5        0.56        0.00      5.89 o 
  -6   5   5        4.62        4.16      5.69 o 
  -5   5   5       40.26       36.43      4.16 o 
  -4   5   5       80.55       70.93      5.21 o 
  -3   5   5       14.96        9.51      6.33 o 
  -2   5   5       79.32       87.10      5.47 o 
  -1   5   5       61.19       61.02      5.31 o 
   0   5   5        2.55        0.00      6.23 o 
   1   5   5        9.09        7.23      6.27 o 
   2   5   5        0.91        0.00      6.18 o 
   3   5   5        0.46        7.01      5.41 o 
   4   5   5       31.29       21.12      7.18 o 
   5   5   5       69.39       60.69      5.40 o 
   6   5   5       19.67       23.41      4.66 o 
   7   5   5       47.73       39.55      5.29 o 
   8   5   5        6.52       10.77      4.33 o 
   9   5   5        0.76        0.00      7.41 o 
 -14   6   5        3.70        0.00      8.50 o 
 -13   6   5       16.68        7.58      7.68 o 
 -12   6   5       80.22       92.30      7.46 o 
 -11   6   5        4.04        1.86      6.92 o 
 -10   6   5       89.46       85.60      5.96 o 
  -9   6   5       15.23       17.21      3.82 o 
  -8   6   5      187.46      157.75      7.64 o 
  -7   6   5       50.58       41.27      5.26 o 
  -6   6   5       10.83        9.50      3.70 o 
  -5   6   5       22.35        5.80      7.10 o 
  -4   6   5       41.45       36.96      7.17 o 
  -3   6   5      314.30      289.29     11.78 o 
  -2   6   5       30.88       27.94      4.21 o 
  -1   6   5        7.69        4.76      6.05 o 
   0   6   5      263.79      235.75      7.97 o 
   1   6   5       19.89       18.06      3.66 o 
   2   6   5       60.28       51.10      5.04 o 
   3   6   5       29.14       22.01      7.15 o 
   4   6   5       17.67       19.35      6.20 o 
   5   6   5        0.83        0.00      6.49 o 
   6   6   5       12.07       15.87      6.57 o 
   7   6   5        2.99        0.00      7.02 o 
   8   6   5       39.02       45.29      8.95 o 
   9   6   5       11.72       21.38      5.40 o 
 -13   7   5        9.70        0.00      9.21 o 
 -12   7   5        7.38       13.17      7.36 o 
 -11   7   5       15.73        9.97      6.88 o 
 -10   7   5      287.20      281.69     10.40 o 
  -9   7   5        0.10       10.41      5.77 o 
  -8   7   5       31.69       18.31      4.55 o 
  -7   7   5      676.91      675.94     15.05 o 
  -6   7   5       51.47       34.26      5.01 o 
  -5   7   5        1.56        0.00      6.45 o 
  -4   7   5        6.03       10.38      5.75 o 
  -3   7   5       36.75       42.94      4.77 o 
  -2   7   5        1.93        8.69      5.98 o 
  -1   7   5       12.94       15.28      3.84 o 
   0   7   5      339.58      360.32      9.76 o 
   1   7   5        1.61        5.90      5.83 o 
   2   7   5       72.56       72.51      6.34 o 
   3   7   5       12.54       12.82      6.86 o 
   4   7   5        5.55        9.75      6.47 o 
   5   7   5       26.56       14.09      8.30 o 
   6   7   5        8.73       13.90      3.87 o 
   7   7   5        4.88        0.00      7.34 o 
   8   7   5        0.76        1.20      7.09 o 
 -12   8   5       49.82       63.11      6.78 o 
 -11   8   5        7.88        7.30      7.19 o 
 -10   8   5        2.38        4.37      3.75 o 
  -9   8   5        0.19        0.00      6.56 o 
  -8   8   5       34.57       38.96      5.00 o 
  -7   8   5       56.54       63.33      6.17 o 
  -6   8   5       31.44       32.98      7.26 o 
  -5   8   5        8.50       16.49      3.56 o 
  -4   8   5       16.23       14.63      3.71 o 
  -3   8   5       45.44       45.20      4.74 o 
  -2   8   5       12.79        9.94      3.48 o 
  -1   8   5       23.65       26.40      4.07 o 
   0   8   5       13.71       12.68      3.78 o 
   1   8   5        8.21       10.53      3.64 o 
   2   8   5       97.63      106.58      6.95 o 
   3   8   5      103.15      124.23      7.71 o 
   4   8   5        8.87        5.97      7.31 o 
   5   8   5        1.71        0.00      6.96 o 
   6   8   5        8.20        2.44      7.22 o 
   7   8   5        0.51        3.30      7.12 o 
   8   8   5        5.79        2.50      8.04 o 
 -12   9   5        7.84       13.52      7.36 o 
 -11   9   5       24.98       21.70      4.96 o 
 -10   9   5        0.06        3.20      6.80 o 
  -9   9   5       12.13        5.20      3.71 o 
  -8   9   5        2.42        2.91      6.29 o 
  -7   9   5      269.62      269.30     10.11 o 
  -6   9   5        2.97        7.36      6.47 o 
  -5   9   5        0.61        5.85      5.76 o 
  -4   9   5       41.12       41.55      4.95 o 
  -3   9   5       88.08       83.97      6.40 o 
  -2   9   5       14.15       11.02      7.04 o 
  -1   9   5       91.70       93.42      6.72 o 
   0   9   5       40.89       43.19      4.86 o 
   1   9   5      198.43      203.64      8.90 o 
   2   9   5       14.65       19.05      4.74 o 
   3   9   5       30.13       25.78      5.10 o 
   4   9   5        0.23        1.48      6.78 o 
   5   9   5        0.18        0.00      7.83 o 
   6   9   5        6.45        1.41      6.82 o 
   7   9   5        0.00        0.01      7.09 o 
 -11  10   5        1.83        0.00      7.76 o 
 -10  10   5        1.90        4.37      7.24 o 
  -9  10   5        9.15        0.00      7.97 o 
  -8  10   5        0.12        0.00      6.89 o 
  -7  10   5       22.88       19.08      4.66 o 
  -6  10   5        7.46        2.71      6.98 o 
  -5  10   5       58.02       42.54      8.92 o 
  -4  10   5        2.48        1.60      6.87 o 
  -3  10   5        3.50        0.79      6.72 o 
  -2  10   5       41.46       26.46      5.29 o 
  -1  10   5       13.52       10.20      7.33 o 
   0  10   5        9.19        0.00      7.79 o 
   1  10   5        7.86        9.95      7.26 o 
   2  10   5       29.74       29.86      5.11 o 
   3  10   5      121.27      116.56      8.38 o 
   4  10   5       20.35       27.53      5.13 o 
   5  10   5        0.04        0.00      7.09 o 
   6  10   5        6.81       17.88      6.72 o 
  -9  11   5       23.96       11.65      8.86 o 
  -8  11   5       62.50       51.85      6.30 o 
  -7  11   5        1.63        0.00      8.08 o 
  -6  11   5        1.21        0.00      6.91 o 
  -5  11   5        1.33       10.98      6.44 o 
  -4  11   5      126.23      137.79      8.11 o 
  -3  11   5        3.28        0.00      8.00 o 
  -2  11   5        1.08        0.00      7.43 o 
  -1  11   5       31.28       35.28      5.07 o 
   0  11   5        0.77        1.07      6.96 o 
   1  11   5        0.33        1.31      6.47 o 
   2  11   5        0.07        0.90      6.98 o 
   3  11   5       37.43       28.58      9.87 o 
   4  11   5        5.70        1.21      8.58 o 
   5  11   5        1.14       10.07      6.37 o 
  -8  12   5        5.12        7.42      7.67 o 
  -7  12   5        7.69       10.92      7.38 o 
  -6  12   5        0.15        1.94      6.53 o 
  -5  12   5        5.01        0.00      7.83 o 
  -4  12   5        7.85       17.82      4.82 o 
  -3  12   5        0.04        6.51      6.36 o 
  -2  12   5        7.55        2.32      7.98 o 
  -1  12   5      112.80      104.76      8.35 o 
   0  12   5       84.21       84.61      6.99 o 
   1  12   5       12.63       10.85      8.12 o 
   2  12   5        1.85        0.00      7.70 o 
   3  12   5        2.05        7.73      6.83 o 
  -5  13   5        0.59        1.79      6.90 o 
  -4  13   5        4.54        0.00      8.49 o 
  -3  13   5        3.36        0.25      8.03 o 
  -2  13   5       14.28       13.32      9.31 o 
  -1  13   5        2.26        0.00      8.92 o 
   0  13   5        1.47        0.00      8.62 o 
 -14   0   6        0.32        1.21      7.16 o 
 -13   0   6       12.51       14.25      4.96 o 
 -12   0   6       15.38       15.62      4.21 o 
 -11   0   6      141.47      161.60      8.36 o 
 -10   0   6       79.64       94.50      5.66 o 
  -9   0   6        0.16        0.00      6.78 o 
  -8   0   6       19.55       14.19      8.22 o 
  -7   0   6     1089.96     1204.24     17.40 o 
  -6   0   6      246.40      243.64      7.84 o 
  -5   0   6      343.73      389.66      9.34 o 
  -4   0   6      168.73      219.41      7.48 o 
  -3   0   6       20.62       19.53      4.21 o 
  -2   0   6        1.53        5.19      2.98 o 
  -1   0   6       20.53       12.90      6.95 o 
   0   0   6       17.22        7.36      7.88 o 
   1   0   6      722.54      807.53     16.96 o 
   2   0   6       44.81       45.50      8.93 o 
   3   0   6       65.52       52.90      8.35 o 
   4   0   6        9.95       18.65      6.55 o 
   5   0   6        0.25        0.96      6.38 o 
   6   0   6        9.65        0.00      7.63 o 
   7   0   6        2.10        0.00      7.31 o 
   8   0   6       29.62       26.04      9.15 o 
   9   0   6       20.35       25.18      8.43 o 
 -14   1   6       29.99       32.80      5.11 o 
 -13   1   6       25.75       24.36      4.70 o 
 -12   1   6        5.36       10.78      6.09 o 
 -11   1   6        1.24        0.00      6.66 o 
 -10   1   6        8.91        3.34      6.71 o 
  -9   1   6       33.76       26.96      4.48 o 
  -8   1   6      138.78      146.21      7.18 o 
  -7   1   6       71.63       88.42      5.93 o 
  -6   1   6       70.67       73.69      5.44 o 
  -5   1   6      245.78      264.45      8.51 o 
  -4   1   6       10.13       18.83      4.88 o 
  -3   1   6       90.58       80.79      6.05 o 
  -2   1   6       71.41       75.06      5.32 o 
  -1   1   6        3.08        0.29      6.80 o 
   0   1   6        4.76        0.00      7.39 o 
   1   1   6      296.19      282.36     13.32 o 
   2   1   6      698.57      653.29     18.58 o 
   3   1   6        3.84       12.05      6.73 o 
   4   1   6       18.01       28.99      7.60 o 
   5   1   6        0.01        5.37      6.21 o 
   6   1   6       10.27       18.48      4.34 o 
   7   1   6        0.32        1.76      7.04 o 
   8   1   6       34.09       25.89      9.08 o 
 -14   2   6        0.30        0.00      8.59 o 
 -13   2   6        0.45        0.00      7.54 o 
 -12   2   6        6.51        3.20      7.16 o 
 -11   2   6      179.15      205.32      8.16 o 
 -10   2   6        2.69        0.00      6.74 o 
  -9   2   6       49.87       52.85      5.23 o 
  -8   2   6       49.05       50.46      5.13 o 
  -7   2   6        0.38        0.00      6.67 o 
  -6   2   6      103.65       95.36      6.02 o 
  -5   2   6      206.59      197.26      7.72 o 
  -4   2   6       16.65       17.35      3.92 o 
  -3   2   6       37.21       32.66      4.92 o 
  -2   2   6       21.44       22.34      4.54 o 
  -1   2   6       80.42       78.67      8.51 o 
   0   2   6      309.51      306.70     13.36 o 
   1   2   6       60.93       53.07      8.61 o 
   2   2   6       94.57      106.84      9.59 o 
   3   2   6        5.03        0.00      6.98 o 
   4   2   6       70.67       58.72      9.82 o 
   5   2   6       25.86       25.23      7.91 o 
   6   2   6        0.52        0.42      6.62 o 
   7   2   6        0.09        6.65      6.76 o 
   8   2   6        0.12        1.19      7.61 o 
 -14   3   6        2.90        1.24      7.47 o 
 -13   3   6        7.17        0.00      7.46 o 
 -12   3   6       14.84       12.81      7.23 o 
 -11   3   6        2.73        3.87      6.84 o 
 -10   3   6      108.31       94.49      6.39 o 
  -9   3   6       11.65        4.16      7.85 o 
  -8   3   6      114.35      111.04      6.56 o 
  -7   3   6        7.93        3.62      7.13 o 
  -6   3   6       39.39       41.64      4.61 o 
  -5   3   6        7.89        9.96      3.83 o 
  -4   3   6       68.50       74.31      5.37 o 
  -3   3   6      102.75       98.09      5.94 o 
  -2   3   6        6.82       11.20      6.81 o 
  -1   3   6       21.00       19.99      7.16 o 
   0   3   6       32.29        5.71      8.51 o 
   1   3   6      234.54      239.45      8.94 o 
   2   3   6       76.64       64.57      9.34 o 
   3   3   6        0.24        0.00      7.32 o 
   4   3   6        5.35        5.96      3.94 o 
   5   3   6       31.01       28.53      5.13 o 
   6   3   6        0.59        0.00      7.35 o 
   7   3   6        0.38        0.00      8.21 o 
   8   3   6        4.52        0.00      7.34 o 
 -14   4   6       24.85       23.08      5.52 o 
 -13   4   6       13.26        7.83      7.24 o 
 -12   4   6       64.76       67.80      6.04 o 
 -11   4   6       41.15       34.55      5.03 o 
 -10   4   6        0.13        6.50      6.39 o 
  -9   4   6      336.91      336.47     10.57 o 
  -8   4   6       87.09       66.60      6.21 o 
  -7   4   6       17.94        4.25      7.49 o 
  -6   4   6      103.96       93.54      5.83 o 
  -5   4   6        3.83        8.95      6.83 o 
  -4   4   6       14.64       14.11      4.07 o 
  -3   4   6        4.36        0.00      7.34 o 
  -2   4   6      116.75      115.62     10.09 o 
  -1   4   6       11.23        0.00      8.16 o 
   0   4   6       18.88       25.41      4.20 o 
   1   4   6       16.06       14.57      7.53 o 
   2   4   6      223.68      227.32     12.33 o 
   3   4   6        1.65        0.00      6.73 o 
   4   4   6        6.21        7.47      6.23 o 
   5   4   6        8.19        4.06      7.01 o 
   6   4   6        1.04        0.00      6.93 o 
   7   4   6        2.37        0.00      8.43 o 
   8   4   6        3.75        2.71      8.03 o 
 -13   5   6        0.33        2.44      6.98 o 
 -12   5   6        9.87       10.31      7.58 o 
 -11   5   6       51.62       54.13      5.81 o 
 -10   5   6        0.46        9.58      6.27 o 
  -9   5   6       44.20       55.38      5.31 o 
  -8   5   6      116.34      104.28      7.06 o 
  -7   5   6      197.44      206.71      8.67 o 
  -6   5   6       45.98       42.91      5.28 o 
  -5   5   6       48.99       62.55      5.20 o 
  -4   5   6       24.53       10.85      7.59 o 
  -3   5   6        0.15        0.00      6.70 o 
  -2   5   6      210.64      172.73      8.11 o 
  -1   5   6       14.28       18.77      4.08 o 
   0   5   6       32.18       25.40      7.93 o 
   1   5   6        3.10        4.49      6.68 o 
   2   5   6        0.07        2.34      6.41 o 
   3   5   6       33.49       31.07      8.66 o 
   4   5   6       30.71       23.99      4.81 o 
   5   5   6       12.28       14.48      7.21 o 
   6   5   6        0.51        0.00      7.21 o 
   7   5   6        5.73        4.98      7.76 o 
 -13   6   6        3.68        0.00      8.84 o 
 -12   6   6       34.68       38.23      5.51 o 
 -11   6   6       12.58       11.95      4.94 o 
 -10   6   6       41.66       27.78      5.33 o 
  -9   6   6      264.73      243.75      9.99 o 
  -8   6   6        0.05        4.63      6.83 o 
  -7   6   6        5.93        0.00      8.27 o 
  -6   6   6        7.67        8.81      6.94 o 
  -5   6   6        3.78        3.69      6.71 o 
  -4   6   6        0.01        0.00      6.45 o 
  -3   6   6       30.29       16.37      8.50 o 
  -2   6   6      104.92       82.36     10.25 o 
  -1   6   6        0.01        0.00      7.29 o 
   0   6   6      104.51      114.82      7.19 o 
   1   6   6        0.18        0.00      6.81 o 
   2   6   6        2.00        0.00      7.10 o 
   3   6   6       30.38       22.22      8.93 o 
   4   6   6       11.07       15.29      7.11 o 
   5   6   6        0.09        0.00      7.69 o 
   6   6   6        2.04        0.00      7.66 o 
   7   6   6        0.08        4.42      6.93 o 
 -12   7   6        0.01        7.65      7.16 o 
 -11   7   6        8.34        6.31      7.56 o 
 -10   7   6       11.92        6.87      4.59 o 
  -9   7   6        4.45        0.00      7.46 o 
  -8   7   6       87.58       81.97      7.07 o 
  -7   7   6      235.11      238.21      9.62 o 
  -6   7   6        0.72        0.76      6.59 o 
  -5   7   6       13.37       10.60      6.59 o 
  -4   7   6        5.81        0.73      7.32 o 
  -3   7   6       86.42       86.61      6.08 o 
  -2   7   6       37.55       38.43      5.18 o 
  -1   7   6       53.50       38.51      5.64 o 
   0   7   6        0.06        2.41      6.70 o 
   1   7   6       10.97       11.29      4.53 o 
   2   7   6        6.76       14.60      4.04 o 
   3   7   6       20.64        5.78      8.97 o 
   4   7   6       29.69       19.91      9.49 o 
   5   7   6        2.06        8.43      6.39 o 
   6   7   6        7.55        0.96      8.03 o 
 -11   8   6        0.13        0.00      7.18 o 
 -10   8   6        4.37        2.57      7.38 o 
  -9   8   6        1.50        0.00      7.54 o 
  -8   8   6        2.83        3.64      6.90 o 
  -7   8   6       49.14       52.85      9.93 o 
  -6   8   6       30.52       20.47      4.42 o 
  -5   8   6        0.31        5.93      6.40 o 
  -4   8   6        1.12        0.00      7.20 o 
  -3   8   6       35.57       25.83      8.93 o 
  -2   8   6       24.33       19.20      4.84 o 
  -1   8   6        0.89        0.00      6.97 o 
   0   8   6       25.29       31.17      4.91 o 
   1   8   6       44.41       38.00      4.99 o 
   2   8   6       47.57       32.86     10.01 o 
   3   8   6       29.87       15.89      9.72 o 
   4   8   6        1.47        3.41      7.43 o 
   5   8   6        0.60        6.45      6.78 o 
   6   8   6        1.68        1.51      7.32 o 
 -10   9   6        0.02        0.00      7.37 o 
  -9   9   6        6.22        0.00      7.69 o 
  -8   9   6        2.21        0.00      7.87 o 
  -7   9   6        0.34        3.74      7.29 o 
  -6   9   6       27.44       31.63      5.26 o 
  -5   9   6       10.58       14.53      7.50 o 
  -4   9   6       53.10       52.79      5.79 o 
  -3   9   6        2.68        6.63      6.91 o 
  -2   9   6       35.08       42.23      5.21 o 
  -1   9   6        5.76       10.09      7.06 o 
   0   9   6        8.39       10.92      7.43 o 
   1   9   6        1.96       10.55      6.42 o 
   2   9   6        6.74        0.00      8.06 o 
   3   9   6       42.03       32.02      9.98 o 
   4   9   6        0.53        4.80      7.04 o 
   5   9   6        9.32       13.07      7.50 o 
  -9  10   6       10.45       17.44      5.20 o 
  -8  10   6        2.90        0.00      8.26 o 
  -7  10   6       36.49       30.88      5.70 o 
  -6  10   6        0.08        0.00      8.13 o 
  -5  10   6       24.17       28.69      4.96 o 
  -4  10   6       26.67       17.74      5.13 o 
  -3  10   6       14.01        4.44      8.65 o 
  -2  10   6        0.80        6.90      6.57 o 
  -1  10   6        4.94        2.02      8.01 o 
   0  10   6       79.72       95.00      7.69 o 
   1  10   6        4.18        5.96      7.31 o 
   2  10   6        0.70       11.10      6.41 o 
   3  10   6       18.92       22.23      8.25 o 
  -7  11   6        3.97        8.28      4.41 o 
  -6  11   6        6.46        4.65      7.42 o 
  -5  11   6       26.06       20.46      5.35 o 
  -4  11   6       10.30       10.97      8.00 o 
  -3  11   6       48.44       42.35      5.73 o 
  -2  11   6        0.41        3.82      7.56 o 
  -1  11   6        9.58       15.16      7.69 o 
   0  11   6        1.30        1.68      7.79 o 
   1  11   6        8.04        0.00     10.15 o 
   2  11   6        1.24        0.00      8.47 o 
  -4  12   6        1.40        0.00      7.85 o 
  -3  12   6       34.86        6.88     11.33 o 
  -2  12   6        0.57        0.00      9.35 o 
 -13   1   7       24.55       31.41      5.21 o 
 -12   1   7       11.23       22.70      4.36 o 
 -11   1   7       18.20       15.06      4.99 o 
 -10   1   7       11.86       20.92      4.73 o 
  -9   1   7      160.24      190.31      8.05 o 
  -8   1   7        1.05        0.00      8.05 o 
  -7   1   7       53.91       60.35      6.75 o 
  -6   1   7       61.85       71.64      6.12 o 
  -5   1   7        1.51        0.00      7.62 o 
  -4   1   7        2.94        0.00      7.09 o 
  -3   1   7       31.26       33.85      4.92 o 
  -2   1   7        0.01        0.00      7.13 o 
  -1   1   7       24.95       23.94      8.61 o 
   0   1   7       12.86        0.00      8.68 o 
   1   1   7       44.86       33.69      9.23 o 
   2   1   7        1.90        0.00      8.11 o 
   3   1   7        0.00        0.00      7.88 o 
   4   1   7        2.78        5.77      7.30 o 
   5   1   7        5.27       10.92      4.38 o 
   6   1   7        1.97       10.54      7.36 o 
 -13   2   7        9.30       18.42      4.05 o 
 -12   2   7       11.84        7.49      7.70 o 
 -11   2   7        0.37        0.00      7.80 o 
 -10   2   7        7.51       14.31      7.41 o 
  -9   2   7       32.46       31.25      4.76 o 
  -8   2   7       61.10       75.15      6.45 o 
  -7   2   7       15.82       19.18      5.14 o 
  -6   2   7      110.09      122.30      7.51 o 
  -5   2   7      157.26      153.09      7.83 o 
  -4   2   7        0.18        3.88      6.95 o 
  -3   2   7       14.82       11.64      7.04 o 
  -2   2   7       14.11       16.28      4.39 o 
  -1   2   7        8.89        5.97      7.16 o 
   0   2   7        3.32        0.00      7.39 o 
   1   2   7       20.71       19.03      8.66 o 
   2   2   7       86.13       87.29     10.24 o 
   3   2   7       30.07       13.56      9.36 o 
   4   2   7        7.72        0.00      8.35 o 
   5   2   7       20.08       23.28      8.78 o 
   6   2   7        1.23        0.00      8.10 o 
 -13   3   7       12.13        7.05      8.49 o 
 -12   3   7       19.52       30.20      5.38 o 
 -11   3   7        7.45        0.00      9.57 o 
 -10   3   7       94.51      106.27      7.57 o 
  -9   3   7        0.13       10.44      6.97 o 
  -8   3   7      104.19      108.25      6.68 o 
  -7   3   7       21.14       19.11      4.82 o 
  -6   3   7        3.09        5.01      7.17 o 
  -5   3   7        3.78       11.65      6.77 o 
  -4   3   7       12.24       12.44      7.48 o 
  -3   3   7        0.01        2.16      6.94 o 
  -2   3   7       40.97       53.85      5.65 o 
  -1   3   7       65.44       75.89      6.26 o 
   0   3   7       27.77       17.86      8.72 o 
   1   3   7      152.93      140.92     12.87 o 
   2   3   7        0.77        1.60      7.37 o 
   3   3   7        0.37        5.02      7.22 o 
   4   3   7        8.07       10.33      7.38 o 
   5   3   7        9.29        0.00      8.22 o 
   6   3   7        2.16       11.04      6.92 o 
 -13   4   7        0.44        8.99      7.47 o 
 -12   4   7        0.15       13.12      6.76 o 
 -11   4   7       28.09       33.91      5.91 o 
 -10   4   7        0.00        0.00      8.13 o 
  -9   4   7       35.24       32.90      5.14 o 
  -8   4   7      136.78      131.42      7.95 o 
  -7   4   7        8.96        6.65      7.43 o 
  -6   4   7       36.58       43.40      5.21 o 
  -5   4   7       13.46       12.19      8.09 o 
  -4   4   7        6.12        2.23      7.91 o 
  -3   4   7       21.11       13.37      8.10 o 
  -2   4   7       24.39       24.15      7.83 o 
  -1   4   7       59.26       61.66      9.93 o 
   0   4   7       48.47       47.09      9.56 o 
   1   4   7       29.16       41.29      8.31 o 
   2   4   7        4.18       10.94      4.06 o 
   3   4   7        9.54        0.00      8.45 o 
   4   4   7        1.77        1.35      7.81 o 
   5   4   7        0.14        4.50      7.19 o 
   6   4   7        4.12       12.53      6.68 o 
 -12   5   7        3.16        1.75      7.52 o 
 -11   5   7        0.04        0.00      7.38 o 
 -10   5   7        2.15        0.00      7.82 o 
  -9   5   7       44.94       42.48      5.88 o 
  -8   5   7      104.41      107.68      8.28 o 
  -7   5   7       62.23       69.79      5.88 o 
  -6   5   7        3.74        4.94      7.33 o 
  -5   5   7       15.66       19.61      4.92 o 
  -4   5   7        8.62       10.99      7.15 o 
  -3   5   7        8.80        0.00      7.93 o 
  -2   5   7       65.66       69.29      6.00 o 
  -1   5   7       25.12       27.92      5.63 o 
   0   5   7       76.00       90.15      6.85 o 
   1   5   7        9.49       12.87      7.60 o 
   2   5   7        3.38        5.09      7.51 o 
   3   5   7        3.28        4.42      7.91 o 
   4   5   7        0.20        0.00      7.17 o 
   5   5   7       11.98       17.38      5.67 o 
 -11   6   7        6.62       16.87      4.83 o 
 -10   6   7       45.09       33.91      5.57 o 
  -9   6   7       25.93       23.20      8.76 o 
  -8   6   7        0.18        0.00      7.87 o 
  -7   6   7        4.09        1.27      8.27 o 
  -6   6   7       31.64       31.34      9.32 o 
  -5   6   7       22.68       19.89      8.34 o 
  -4   6   7       16.18       18.32      7.23 o 
  -3   6   7        0.33        0.00      7.47 o 
  -2   6   7       19.57       15.77      4.99 o 
  -1   6   7       12.61       14.81      8.16 o 
   0   6   7       13.99       22.50      4.79 o 
   1   6   7       12.95       27.99      5.60 o 
   2   6   7        1.20        0.00      7.97 o 
   3   6   7        5.63        0.00      8.65 o 
   4   6   7        0.10        6.71      7.54 o 
   5   6   7        1.23        0.00      8.54 o 
 -11   7   7       56.31       64.48      6.91 o 
 -10   7   7       15.02       19.06      7.76 o 
  -9   7   7        9.51       12.69      7.70 o 
  -8   7   7        2.05        0.00      8.78 o 
  -7   7   7      153.20      129.65      8.47 o 
  -6   7   7       29.84       25.98      4.91 o 
  -5   7   7        6.59        1.70      8.35 o 
  -4   7   7        2.63        0.00      7.86 o 
  -3   7   7        0.30        0.00      7.67 o 
  -2   7   7       21.95       19.99      9.03 o 
  -1   7   7        2.35        3.02      7.42 o 
   0   7   7       13.85       14.06      8.72 o 
   1   7   7        3.58        9.34      7.83 o 
   2   7   7        0.90        0.00      8.10 o 
   3   7   7        0.00        3.82      7.35 o 
   4   7   7        0.88        0.00      8.60 o 
 -10   8   7        1.10        0.00      8.92 o 
  -9   8   7        4.28       11.33      7.08 o 
  -8   8   7        3.35        0.00      7.68 o 
  -7   8   7       31.51       28.10      9.77 o 
  -6   8   7       40.28       48.23      9.08 o 
  -5   8   7       10.29        8.75      7.80 o 
  -4   8   7        2.51        0.00      7.96 o 
  -3   8   7        8.43        9.12      7.35 o 
  -2   8   7        5.39        9.41      7.60 o 
  -1   8   7       13.31       14.31      8.53 o 
   0   8   7        0.17        0.00      8.08 o 
   1   8   7       29.10       38.67      6.06 o 
   2   8   7        0.04        0.00      8.18 o 
   3   8   7       38.90       15.99     12.18 o 
  -8   9   7        0.06        0.00      7.99 o 
  -7   9   7       55.37       36.88      6.64 o 
  -6   9   7       21.74       10.57      9.80 o 
  -5   9   7       10.02        0.95      8.82 o 
  -4   9   7       41.61       50.64      6.62 o 
  -3   9   7        0.02        0.23      7.85 o 
  -2   9   7       14.19        0.00      9.22 o 
  -1   9   7       11.41        5.52      8.59 o 
   0   9   7       44.08       42.82      7.56 o 
   1   9   7        0.52        0.25      8.19 o 
  -6  10   7        2.57        0.00      8.30 o 
  -5  10   7       19.09       27.40      7.98 o 
  -4  10   7       13.21        2.25      9.21 o 
  -3  10   7        1.65        2.75      8.25 o 
  -2  10   7       13.43       21.35      7.88 o 
  -1  10   7        1.29        0.25      8.47 o 
 -12   0   8       10.20       28.28      5.48 o 
 -11   0   8      105.94      117.68      8.03 o 
 -10   0   8       15.53        1.65      9.22 o 
  -9   0   8        2.86        0.00      8.79 o 
  -8   0   8       67.61       75.87      6.64 o 
  -7   0   8        0.65        0.00      8.16 o 
  -6   0   8       16.36       16.15      9.44 o 
  -5   0   8       50.31       61.02      6.87 o 
  -4   0   8        9.28        9.08      7.62 o 
  -3   0   8        0.01        0.00      8.13 o 
  -2   0   8        9.78        1.47      8.13 o 
  -1   0   8        5.98       15.14      7.60 o 
   0   0   8       31.78       28.97      9.80 o 
   1   0   8       22.33       23.25      8.87 o 
   2   0   8        1.39        4.82      8.96 o 
   3   0   8       54.46       39.75     11.25 o 
   4   0   8       32.18       13.54     11.71 o 
 -11   1   8        6.59        0.00      8.91 o 
 -10   1   8        0.86        6.13      8.26 o 
  -9   1   8        0.22        0.00      7.55 o 
  -8   1   8       41.94       50.97      6.03 o 
  -7   1   8        1.19        0.00      8.93 o 
  -6   1   8        0.02        0.21      8.07 o 
  -5   1   8       93.08      109.01      7.28 o 
  -4   1   8       21.18        0.00      9.28 o 
  -3   1   8        0.13        5.20      7.09 o 
  -2   1   8        0.83       10.08      6.87 o 
  -1   1   8       12.35        3.21      8.08 o 
   0   1   8        8.48        0.00      8.81 o 
   1   1   8        3.46       11.42      5.07 o 
   2   1   8      163.55      168.21     13.67 o 
   3   1   8        6.53        0.00      9.40 o 
   4   1   8        0.09        0.00      9.16 o 
 -11   2   8       21.45       22.78      5.55 o 
 -10   2   8       14.47       14.52      8.85 o 
  -9   2   8        4.03        0.00      8.49 o 
  -8   2   8        2.02        0.00      8.74 o 
  -7   2   8       30.81       36.90      5.57 o 
  -6   2   8       13.27       18.20      5.22 o 
  -5   2   8       25.96       32.22      5.49 o 
  -4   2   8        0.23        0.00      7.66 o 
  -3   2   8        0.02        0.00      8.21 o 
  -2   2   8       28.59        1.27     10.35 o 
  -1   2   8       11.41        9.30      8.90 o 
   0   2   8       28.03       25.41      5.48 o 
   1   2   8        7.15        3.14      9.40 o 
   2   2   8        0.56        3.26      8.87 o 
   3   2   8        1.37        0.24      8.29 o 
 -11   3   8        0.13        1.01      8.06 o 
 -10   3   8       53.46       55.62      7.09 o 
  -9   3   8       44.82       51.10      6.43 o 
  -8   3   8        2.22        6.78      8.49 o 
  -7   3   8        1.87        2.65      7.87 o 
  -6   3   8        6.13        4.12      8.36 o 
  -5   3   8        0.07        2.36      7.72 o 
  -4   3   8       21.92       11.30      8.48 o 
  -3   3   8        1.03        0.00      8.17 o 
  -2   3   8        0.32        0.00      8.73 o 
  -1   3   8        1.89        4.18      7.96 o 
   0   3   8        8.64        3.32      8.70 o 
   1   3   8        5.15        0.00      9.08 o 
   2   3   8       25.06       19.62      9.84 o 
   3   3   8       42.48       43.93      6.57 o 
 -10   4   8        6.32       15.56      7.90 o 
  -9   4   8      111.12      106.95      7.45 o 
  -8   4   8       47.87       59.25      6.68 o 
  -7   4   8        1.48        0.00      9.03 o 
  -6   4   8        0.01        0.00      7.96 o 
  -5   4   8        5.36        6.58      8.75 o 
  -4   4   8       11.71        9.84      8.42 o 
  -3   4   8        0.38        0.00      8.39 o 
  -2   4   8       12.67       10.72      4.96 o 
  -1   4   8        0.25        0.68      7.91 o 
   0   4   8        0.00        0.00      8.56 o 
   1   4   8        7.27        0.23      8.85 o 
   2   4   8        2.62        0.00      9.57 o 
   3   4   8        5.86        0.00      9.15 o 
 -10   5   8       18.09       22.15      5.14 o 
  -9   5   8        6.32        2.45      8.94 o 
  -8   5   8        5.44       12.86      8.13 o 
  -7   5   8       89.32       84.18      7.51 o 
  -6   5   8        2.65        0.00      8.08 o 
  -5   5   8        3.34        3.85      7.29 o 
  -4   5   8        0.68        0.00      8.46 o 
  -3   5   8        0.03        0.00      8.51 o 
  -2   5   8        4.44        0.00      9.72 o 
  -1   5   8       16.83       17.64      9.04 o 
   0   5   8        0.03        0.00      8.80 o 
   1   5   8        7.88        4.56      9.16 o 
   2   5   8        0.00        0.25      8.04 o 
  -9   6   8       28.77       27.36      6.16 o 
  -8   6   8       20.79       12.57      9.71 o 
  -7   6   8       17.21        1.93      9.90 o 
  -6   6   8       20.37       21.84      5.73 o 
  -5   6   8       11.07       13.84      8.12 o 
  -4   6   8        0.39        6.42      4.18 o 
  -3   6   8        0.33        0.00      9.02 o 
  -2   6   8        2.87        1.18      8.51 o 
  -1   6   8        0.27        0.00      9.17 o 
   0   6   8       22.28       22.92      9.54 o 
   1   6   8       10.06        5.21      9.28 o 
  -8   7   8        3.32        2.30      8.57 o 
  -7   7   8       37.55       37.19      6.89 o 
  -6   7   8        8.03        0.00      9.33 o 
  -5   7   8        0.03        0.00      8.70 o 
  -4   7   8        3.10        5.11      8.40 o 
  -3   7   8       19.78       19.02      4.92 o 
  -2   7   8        7.14        0.00      9.59 o 
  -1   7   8        2.08        4.50      8.73 o 
   0   7   8        2.65        4.01      8.19 o 
  -5   8   8       15.81       15.59      9.18 o 
  -4   8   8        0.02        0.00      8.53 o 
  -3   8   8        3.34        0.26      8.27 o 
  -8   1   9        1.43       11.17      8.28 o 
  -7   1   9        0.12        0.00      9.23 o 
  -6   1   9        2.24        0.00      8.81 o 
  -5   1   9        4.96       13.92      8.55 o 
  -4   1   9       10.29       20.91      5.57 o 
  -3   1   9        0.36        0.00      8.98 o 
  -2   1   9        0.01        0.00      8.85 o 
  -1   1   9        1.05        1.52      8.57 o 
  -8   2   9       46.14       53.33      6.53 o 
  -7   2   9        0.08       11.31      8.54 o 
  -6   2   9        0.00        6.45      9.30 o 
  -5   2   9        2.35        2.22      8.68 o 
  -4   2   9       10.47        5.77      5.68 o 
  -3   2   9        0.00        0.00      9.73 o 
  -2   2   9        2.21        4.01      8.74 o 
  -1   2   9        0.10        0.00      9.34 o 
  -7   3   9       66.37       78.30      7.84 o 
  -6   3   9       15.48        5.04      9.92 o 
  -5   3   9       19.11       31.19      6.10 o 
  -4   3   9        2.15        0.00      8.97 o 
  -3   3   9        1.13        9.56      8.29 o 
  -2   3   9        0.19        0.00      9.01 o 
  -6   4   9        4.38        0.00     10.35 o 
  -5   4   9        0.03        0.51      8.38 o 
  -4   4   9        8.31        0.00      9.85 o 
  -3   4   9        4.40        2.05      9.03 o 
                                                 
